# Supplementary material for: Identification and Functional Characterisation of Two Oat UDP-Glucosyltransferases Involved in Deoxynivalenol Detoxification
Source: Toxins (Basel). 2022 Jun 30;14(7):446. doi: 10.3390/toxins14070446 (PMC9318758; doi:10.3390/toxins14070446)
Supplement: Supplementary file 1 [file toxins-14-00446-s001.zip]

Archive with 4 entries (4 files):
- Suppl_fileS1_OG0000783_oat_barley.msa.fa
- Suppl_fileS2_OG0000783_whole.fa
- Supplemetary File S3_chromatograms.pdf
- toxins-1779186-Supplementary.pdf
