# Supplementary material for: Identification and Functional Characterisation of Two Oat UDP-Glucosyltransferases Involved in Deoxynivalenol Detoxification
Source: Toxins (Basel). 2022 Jun 30;14(7):446. doi: 10.3390/toxins14070446 (PMC9318758; doi:10.3390/toxins14070446)
Supplement: Supplementary file 1 [file toxins-14-00446-s001.zip › Suppl_fileS1_OG0000783_oat_barley.msa.fa]

>HORVU.MOREX.r3.2HG0103190.1
------------------------------------------------MESANTS--SGH
EHVLLVPLP-AQGHMNPMIQLGRRLAYHGMRPTLVATRYVLSTG-PPP--GDPFRVAAFS
DGFDDGGMASCPDPVEYCRRAEAVGSETLALVIAAEVRAGRTPSVMVYDPHMAWAPRVAK
AAGVPTAAFMSQSCAVDLIYGEAWAGRAPLPMADGSALRRSGAVSVDLGAEDLSPFLVSP
ELYPKYLDVSIRQFEGLEDAGDVLVNSFRDLEPQEAEYMESRWRAKTVGPTLPSFFL-DD
DRLPSNKAYGVSFF-SSDAPCM--AWLDKQPPCSVVLASYGTVYSLDAGELDELGNGLCD
SGKPFLWVVRSSEAHKISKQLLHGRCKENGLVVPWCPQLEVLAHKAIGCFLTHCGWNSTT
EALVAGVPMVAMPRSADQPTTAKYVESAWGIGVRMQTDEKGVMTREEVERCIRKVMDGEG
KVEYRKNATKWMRMAKEAMQEGGSSDKNIAEFAAKYLSR--
>AVESA.00010b.r2.5DG0940790.1
-------------------------------------MEARRSRDMETANVSATS--SGG
AHVLLVPLP-AQGHTNPMLEFGRRLAYHGLRPTLVLTRFVLSTG-PPP--GAPFRVVAIS
DGFDVGGMGSCEDPVEYCRKAELVGSETLAQVIAAEARAGRTPSVVVYDPHMPWAGRVAR
AAGLPTAAFMSQSCAVDLVYGEAWAGRAPLPMADGAALRRRGVVSVDLGPDDLSPFLVSP
ELYPKYLDVSIRQFEDLGEVDDVLVNSFRDLEPQEAAYMASRWRAKTVGPTLPSFFL-DD
DRLPSDRAYGVN-FSSSDVPCM--AWLDQQRPGSVVLASYGTVYSMDAAEIEELGNGLCD
SSKPFLWVVRSSEAQKISQE-LHDRCKQKGIIVPWCPQLEVLAHKAIGCFLTHCGWNSTT
EAIAAGVPMVAMPRSADQPTNAKYVDSGWKIGVRMRANDKGLVSRAEVEGCITKVMDGER
QNEYRTNAGKLMKMAKKAMQEGGSSDKNIAEFATKYLSC--
>AVESA.00010b.r2.6AG1068510.1
-------------------------------------MEAKQSRDMETSGDEQRQ--HGG
PHVLLVPLP-AQGHTNPVLEFGRRLAYHGLHPTLVLTRFVLSTG-PPP--GAPFRVAAIS
DGFDAGGMGSCEDPVEYCRKAELVGSETLAQVIAAEARAGRAPAVVVYDPHMPWAGRVAR
AAGLPTAAFMSQSCAVDLLYGEAWAGHAPLPMADGAALRRRGVVSVDLGPEDLSPFLVSP
ELYPKYLDVSIRQFEDLGEVDDVLVNSFNDLEPQEAAYMASRWRAKTVGPTLPSFFLDDD
DRLPSNRAYGVNFFSSDDVPCM--AWLDQQPLCSVVLASYGTVYSMDAAELDELGNGLCD
SGKPFLWVVRPSEAQKISQE-LHDRCKEKGIIVPWCPQLEVLAHKAIGCFLTHCGWNSTT
EAIAAGVPMVAIPRSAGQPTNAKYVESAWEIGVRMRTNEKGLVSRAEVEGCITKVMDGER
KEEYRTNARKLMKMAKEAMQEGGSSDKNIVEFVAKYLAC--
>AVESA.00010b.r2.6AG1068640.1
-------------------------------------MEAKQSRDMETSGDEQSQ--HGG
THVLLVPLP-AQGHTNPVLEFGRRLAYHGLRPTIVLTRFVLSTG-PPP--GAPFRVAAIS
DGFDDGGMGSCEDPVEYCRKAELVGSETLAQVISAETRAGRTPSVVVYDPHMPWAGRVAR
AAGLPTAAFMSQSCAVDLLYGEAWAGHAPLPMSDGAALRRRGVVSVDLGPEDLSPFLVLP
ELYPKYLDVSIRQFEDLGEVDDVLVNSFRDLEPQEAAYMASRWRAKTVGPTLPSFFL-DD
DRLPSNRAYGVNFFSSDDVPCM--AWLDQQPLCSVVLASYGTVYSMDAAELDELGNGLCD
SGKPFLWVVRPSEAQKISQE-LHDRCKEKGIIVPWCPQLEVLAHKAIGCFLTHCGWNSTT
EAIAAGVPMVAMPRSADQPTNAKYVESAWEIGVRMRANKKGLVIRAEVEGCIRKVMDGER
KDEYRTNAEKLMKMAKEAMQEGGSSNRNITEFVAKYLSC--
>HORVU.MOREX.r3.2HG0205020.1
-------------------------------------------METTSVVRADGD--GGG
GHVLLLAFPEAQGHLNPMLQLGRRLAYYGLRPTLVTTRHLLATV-PPP--LPPFRVAAIS
DGFDDGGMAACPDFREYVHRLAAAGSETLEALFLSEAGAGRPVRVLVYDPHLPWAGRVAR
AAGVPTAALFSQPCAVDVVYGEVYAGRVGLPVVDGSAL--RGLLSVDLGPEDVPSFVAAP
GSYRVLLDAVVGQFDGLEDADDVFVNSFHELETKEADYLASTWRVKTIGPMLPSFYL-DD
DRLPSNKTYGFDLF-DDTSPCM--AWLDRQLPSSVVYASYGTVADLDQAQLEEIGYGLCN
SAKQFLWVVRSLDEHKLSQQ-LRDKCKERGLIVSWCPQLDVLSHKATGCFLTHCGWNSTT
EAIVTGVPLLAMPQWTDQPTTAKYIESAWGIGVRVHRDKEGIVRKEEVERCIREVLDGER
KQEYMKNSDMWMTKAKEAMQKGGSSDKNIAEFAAKYSPTTS
>AVESA.00010b.r2.5DG0940340.1
------------------------------------------MEAKPPLSVQADG--GGG
GHVLLLAFPGAQGHLNPMLQFGRRLAYHGLRPTLVTTRHLLATL-PPP--AAPFRVAAIS
DGFDAGGMAACPDFEEYARRLAAAGSDTLEALIRSEAAAGRPVRALVYDPHLPWAGHVAR
AASVPTAALFSQPCAVDVIYGEVYAGRVGLPVVDGSAL--RGLLSVELGPEDVPSFVAAP
DSYRMFLDAVVGQFDGLEDADDVFVNSFHELEPKEADYLATTWRFKTIGPTLPSFYL-DD
DRLPSNKTYGFNLF-DSTVPCM--AWLDSQPPCSVVYASYGTVADLEPTQLDEIGNGLCN
SGKQFLWVVRSVDEHKLSEE-LRDKCKERGLIVSWCPQLEVLSHKATGCFLTHCGWNSTI
EAITTGVPLLAMPQWTDQPTTAKYVESSWVIGVRVHRDKEGVVRKEEVERCIREVLDGVR
KEEYKKSAYSWMKKAKEAMQEGGSSDKNIAEFAAKYASS--
>AVESA.00010b.r2.4CG1255270.1
------------------------------------------------------------
-----------------------------METALVTTRHLLATL-PPP--AAPFRVAAIS
DGFDAGGMAACPDFEEYVRRLAAAGSDTLEALIRSEASAGRPVRALVYDPHLPWAGRVAR
AASVPTAALFSQPCAVDVIYGEVYAGRVGLPVVDGSAL--GGLLSVELGPEDVPSFVAAP
DSYRMFLDAVVGQFDGLEDADDVFVNSFHELERKEADYLASTWRFKTIGPTLPSFYL-DD
DRLPSNKTYGFNLF-SSTAPCM--AWLDSQPPCSVVFASYGTVADLEPTQLEEIGNGLCN
SGKQFLWVVRSVDEHKLSEE-LRGKCKERGLIVSWCPQLEVLSHKATGCFLTHCGWNSTI
EAITTGIPLLAMPQWTDQPTTAKYVESAWVIGVRVHRDKEGVVRKEEVERCIREVLDGVR
KEEYKKSAYIWMKKAKEAMQEGGSSDKNIAEFAAKYASS--
>HORVU.MOREX.r3.2HG0106390.1
----------------------------------------------MDAAVTTVQ--ATG
GRVLLLPFPGMQGHANPMLQLGRRLAYHGLRPTLVLTRHVLSTT-PTSTTQCPFPVAAIS
DGFDAGGIASCADTAEYLRRMEAAGSGTLSRLLLADDD---PVRVLVYDSHLPWARRVAC
EAGVAAAAFFTQMCAVDVVYGEASAGRVALPLADGGAL--RGRLSVELGPDDVPPFVAAP
QWYPAFTESALSQFDGLDQADHVLVNSFRDLEPMEADYMESKWGAKTVGPTLPSFYL-DD
DRLPSNKTYGFNLV-SNTAPCMTLAWLDEQAPCSVLLASYGTVANLETTQLEELGHGLCN
SRQPFLWVLRSNEADKLPQE-LHDKCNMKGLIVPFCPQLEVLAHRATGCFLTHCGWNSTT
EAIVAGVPMVAIPQWADQPTAAKYVESTWGIGLRARRDEKGLVTREEVERCIKEVMGGE-
--EYKRNSCMWMQKAKEAMQEGGSSDNNIADFAAKYLSN--
>HORVU.MOREX.r3.2HG0106450.1
----------------------------------------------MDAAVTTVQ--ATG
GRVLLLPFPGMQGHANPMLQLGRRLAYHGLRPTLVLTRHVLSTT-PTSTTQCPFPVAAIS
DGFDAGGIASCADTAEYLRRMEAAGSDTLSRLLLADDD---PVRVLVYDSHLPWARRVAC
EAGVAAAAFFTQMCAVDVVYGEASAGRVALPLADGGAL--RGRLSVELGPDDVPPFVAAP
QWYPAFTESALSQFDGLDQADHVLVNSFRDLEPMEAGYMESKWGAKTVGPTLPSFYL-ED
DRLPSNKTYGFNLV-SSSALCM--AWLDKQAPCSVLLASYGTVANLKTTQLEELGNGLCN
SRQPFLWVLRSNEADKLPQE-LHDKCNMKGLIVPFCPQLEVLAHRATGCFLTHCGWNSTT
EAIVAGVPMVAIPQWADQPTAAKYVESTWGIGLRARRDEKGLVTREEVERCIKEVMGGE-
--EYKRNSCMWMQKAKEAMQEGGSSDSNIADFAAKYLSN--
>AVESA.00010b.r2.5DG0940800.1
-----------------------------------------------MDSTDATR--GGG
GRVLLLPFPGMQGHANPMLQLGRRLAYHGLRPTLVLTRYVLSTTSPAATAGCPFPMAAIS
DGFDAGGIASCGDTAEYLRRMEAAGSDTLARLLLATDD----VRVLVYDSHLPWARRVAR
DAGVGAAAFMTQMCAVDVVYGEAFSGRVALPLADGSALRRRGVLSVDLGPDDVPPFVAAP
RWYPAFTDSALAQFDGLEEADDVLVNSFRDLEPEEADYMESRWRAKTIGPTLPSFYL-DD
DRLPLNKSYGFNLV-SNPAPCM--AWLDKQAPCSVVLASYGTVANLHTSQLEELGYGLCN
SGQAFLWVLRSDEAQKLPEE-LLGKCNMKGQIVPFCPQLEVLAHRATGCFLTHCGWNSTT
EAIVTGVPMVAIPQWADQPTTAKYVESAWGVGLRARQDGKGLVSREEVERCIKEVMGGE-
--EYTRNASKWMQNAKGAMREGGSSDKNIANFAAKYLSN--
>AVESA.00010b.r2.6AG1068520.1
------------------------------------------------------------
------------------------------------------------------------
--------------------MEASGSDTLARLLHTSTD----VRVLIYDSHLPWARRVAR
DAGVAAAAFMTQMCAVDAVYGETFSGRVALPLADGSALRRRGVLSVDLGPDDMPPFVAAP
QWYPAFTESALAQFDGLEEADDVLVNSFHDLEPKEADYMESRWRAKTIGPTLPSFYL-DD
DHLPLNKSYGFNLV-SNPAPCM--AWLDKQPPCSVVLASYGTVANLDTSQLEELGCGLCN
SGHAFLWVLRSDEAQKLSEE-LCGKCNMKGQIVPFCPQLEVLSHRATGCFLTHCGWNSTT
EAIVTGVPMVPIPQWADQPITAKYVESAWGIGLRARRDDKGLVRREEVERCIKGVMGGE-
--EYRRNASKWMQKAKEAIREGGSSDKNIANFAAKYLSN--
>HORVU.MOREX.r3.2HG0103170.1
----------------------------------------------------MES--TPG
ATVLLLPFPGAQGHTSPMLELGRRLAHHGLHPTYVTTRHVLSST-APP--GAPFRVAAIS
DGFDAGGYASCPDPAGYFSRLEAVGSETLRELLLSKEAA--AVRVLVYDSHLPWARRVAR
AAGVPAAAFFSQPCAVNVVYGELWAGRLALPVTDGRELLARGALGVELRQEDVPPFASAP
ESYPTFLKTSIEQFDGLEDADDVLVNSFSDMEPAEVECMKLTWRAKTIGPTLPSYYL-GD
DRLPSNKSYGFNLF-VDDAACM--DWLEKQNISSVVLVSYGSYSNYDATQLEELGNGLCN
SSKPFLWVVRSDEAHKLSEQ-VKVKCEQSGLIVSWCPQLEVLAHKAIGCFITHCGWNSTL
EAVVCGVPLVGIPHWADQPTIAKYVESMWGMGVRVQKSESGSLRSAEVERCIREVMDGKK
KDEYKRNATKWMQKAKKAMQEGGTSDEHIVEFAVKYTSI--
>HORVU.MOREX.r3.5HG0464880.1
----------------------------------METTVTAVSGTTSSSVGHGAG--GGA
ARVLLLPSPGAQGHTNPMLQLGRRLAYHGLRPTLVATRYVLSTT-PAP--GAPFDVAAIS
DGFDAGGMALCPDPAEYFSRLEAVGSETLRELLLSEARAGRPVRVLVYDAHLAWARRVAQ
ASGVAAAAFFSQPCSVDVVYGELWAGRLALPATDGRALLARGVLGVELGLEDMPPFAAVP
ESQPAFLQVSVGQFEGLDYADDVLVNSFRDIEPKEVEYMELTWRAKMVGPTLPSYYL-GD
GRLPSNKSYGFDLF-NSDVECM--DWLEKQMNSSVVLVSYGTVSNYDATQLEELGNGLCN
SSKPFLWVVRSNEEHKLSEE-LKEKCGKIGLIVSWCPQLEVLAHRAIGCFVTHCGWNSTL
EALVNGVPFVGIPHWADQPTIAKYVESAWGMGVRARKNKNGCLKKEEVERCIREVMDGER
KDEYKKNAMNWMQKAKEAMQEGGSSDKHVAEFATKYSSI--
>AVESA.00010b.r2.5DG0945080.1
------------------------------------------MESAPAADASSSG--GGG
ANVLLLPIPGAQGHTNPMLQFGRRLAYHGLRPTLVATRYVLSTT-PPP--GDPFRVAAIS
DGFDAGGMASCTDTAEYISSLEAAGSRTLRELLASEARAGRPVRVLVYDPHMPWPPRVAR
EAGVPAAAFFSQPCAVNIVYGEVWAGRMALPATDGRALVERGALGVELGPEDMPPFVAVP
ELKPEFLKTSIRQFEGLEDADDVLVNSFSDIEPKEAKYMESTWRAKMIGPSVPSFYL-DD
HRFPRNKSYGFNLF-NGEDSCM--DWMEKQSINSVVFVSYGTFSEYEAPQLEELGNGLCS
SGKPFLWVVRSSEACKLCDK-LKEKCKKNGLIVSWCPQLEVLAHKSIGCFVTHCGWNSTL
EAIVNGVPLVGIPHWADQPTIAKYVESLWGMGVRAQRGENGWVTRQEVDRCIKEVMDGKM
KDVYKRNAGKWMQKAKEAMREGGSSDKNILEFVAKYS----
>AVESA.00010b.r2.6AG1064420.1
MPNEEKSCAPLCFHPSMEPILPNERLANTTGKHPRNPDKTETYMESAPAADANSSSIDGG
ANVLLLPIPGAQGHTNPMLQFGRRLASHGMRPTLVATRYVLSTT-PPP--GEPFRVAAIS
DGFDAGGLASCADMAEYISSLEAAGSRTLRELLASEARAGRPARVLVYDPRMPWPPRVAR
EAGVPAAAFFSQPCAVNVVYGEVWAGRMALPATDGRELVERGALGVELGPEDMPPFVAVP
ELKPEFLKTSIWQFEGLEDAADVLVNSFSDIEPKEAKYMEDTWRAKMIGPSVPSFYL-ND
HRLPYNKSYGFNLF-SGEEPCM--DWMEKQSINSVVFVSYGTFSEYEASQLEELGSGLCS
SGKPFLWVVRSSEACKLSDE-LKAKCKKNGLIFSWCPQLEVLAHKSIGCFVTHCGWNSTL
ETIVNGVPLVGIPHWADQPTIAKYVQSLWGMGVRAQRGENGWVTREEVDRCIKEVMDGKM
KDVYKRNAGKWMQKAKKAMQEGGSSDKNILEFVVKYS----
>AVESA.00010b.r2.4CG1260040.1
----------------MEPILPNEPLAKTTGKYPRNPDETETSMESVPAADASSS--GGG
ANVLLLPIPGAQGHTNPMLQFGRRLASHGMRPTLVATRYVLSTT-PPP--GDPFRVAAIS
DGFDAGGLASCADMAEYISSLEAAGSRTLRELLASEARAGRPARVLVYDPHMPWPPRVAR
EAGVPAAAFFSQPCAVNVVYGEVWAGRMALPATDGRALVERGVLGVELGPEDMPPFVAVP
ELKPEFLKTSIWQFEGLEDAVDVLVNSFSDIEPKEAKYMEKTWRAKMIGPSVPSFYL-DD
HHLPCNKSYGFNLF-SGEEPCM--DWMEKQSINSVVFVSYGTFSEYEASQLEELGSGLCS
SGKPFLWVVRSSEACKLSDK-LKEECKKNGLIVSWCPQLEVLAHKSIGCFVTHCGWNSTL
EAIVNGVPLVGIPHWADQPTIAKYVQSLWGMGVRAQRGENGWVTREEIDRCIKEVMDGKM
KDMYKRNAGKWMQKAKEAMQEGGNSDKNILEFVAKYS----
>AVESA.00010b.r2.4CG1255890.1
------------------------------------------------------------
------------------------------------------------------------
------------------------------------------------------------
---------------------------MALPATDGRELVARGALSVELGPEDMPPFVAVP
ESEPVFTKTSIRQFDGLEEADDVLVNSFHDFEPKEAAYMELTWRAKMIGPTLPSFYL-DD
DRLPSNKSYGFNLF-SGDAPCM--DWLEKQIISSVVLVSYGTVSNYDTNQLEELGNGLCD
SGKPFIWVVRSTEAHKLTEE-LKMKCEKKGLIVSWCPQLEILAHKAIAF-----------
------------------------------------------------------------
-----------------------------------------
>AVESA.00010b.r2.6AG1068570.1
-------------------------------METTSTVTRAVTVTTSASVSHGGG--DGG
ANVFFLPFPGAQGHTNPMLQFGRRLAYHGLRPTLVVTRYVLSTADAPP--GDPFRVAAFS
DGFDAGGMASCPDYADYLSRMETVGSETLRELLLSEARAGRPVRVLVYDPHLPWALPVAR
EAGVATAAFFSQPCAVDIIYGELWAGRMALPATDGRELVARGALSVELGPDDMPPFVAVP
EWQPVLTKTCIRQFEGLDEADDVLVNSFRDFEPKEAKYMELRWRAKMIGPTLPSFYL-DD
DRLPSNKSYGFNLF-SGDAPCM--DWLDKQSISSVVLVSYGTVSNYDTSQLEELGNGLCN
SGKPFIWVVRSNEAHKLTEE-LKMKCEKIGLIVSWCPQLEVLAHKAIGCFVTHCGWNSTL
EAVASGVPLVGIPDWADQPTISKYVESVWDMGVRVRKRENGFIWSRDIKSCIREVMNGER
KDEYKRNAMKWMQKAKEAMRDGGSSDIHIVEFAAKYK----
>AVESA.00010b.r2.6AG1068650.1
------------------------------METTSTVTGAVTVTTSASVSHGGGG--DGG
ASVFFLPFPGAQGHTNPMLQFGRRLAYHGLRPTLVVTRYVLSTADAPP--GDPFRVAAIS
DGFDAGGMASCPDYADYVSRMEAVGSETLRELLLSEARAGRPVSVLVYDPHLPWALPVAR
EAGVATAAFFSQPCAVDVIYGEVWAGRMALPATDGRELVARGALSVELGPEDMPPFVAVP
ESQPVLTKTSIRQFEGLEEADDVLVNSFRDFEPKEAKYMELTWRAKMVGPTLPSFYL-DD
DRLPSNKSYGFNLF-SGDAPCM--DWLEKQSISSVVLVSYGTVSNYDTSQLEELGNGLCN
SGKPFIWVVRSNEAHKLTEE-LKMKCEKIGLIVSWCPQLEVLAHKAIGCFVTHCGWNSTL
EAVASGVPLVGIPDWADQPTISKYVESVWGMGV-VRKGENGFIGSGDIESCIREVMDGER
KDEYKRNAMKWMQKAKEAMREGGSSDIHIIEFAAKYK----
