# Supplementary material for: Identification and Functional Characterisation of Two Oat UDP-Glucosyltransferases Involved in Deoxynivalenol Detoxification
Source: Toxins (Basel). 2022 Jun 30;14(7):446. doi: 10.3390/toxins14070446 (PMC9318758; doi:10.3390/toxins14070446)
Supplement: Supplementary file 1 [file toxins-14-00446-s001.zip › Suppl_fileS2_OG0000783_whole.fa]

>Bradi5g03370.1.p
MDSINTTAQRSIGGGGGHVLLLPFPGMQGHANPMLQLGRRLAYHGLRPTLVVTRYVFSTTATTDGCPFPVAAISDGFDAGGIASCPDTAEYLRRMESVGSETLSRLISDEARAGRPVRVLVYDSHLPWARRAAKRAGVAAAAFLTQLCAVDVIYGEAWAGRVALPLTDGSALRGVLSVELGPDDVPPFVAAPEWYPAFTESALGQFDGLEEADDVLVNSFRDLEPKEADYMELVWRTKTVGPTLPSFYLDDNRLPLNKTYGFNLFSSIALCMEWLDKQVPCSVVLASYGTVANLNSTQLEELGYGLCNSRQPFLWVLRSDEAEKLPKDLRDKCNTKGLIVPFCPQLEVLAHKATGCFLTHCGWNSTIEAIVTGVPMVAIPQWADQPTTAKYVESAWGIGRRACPDRECLVTREKIERCVKEVICGEKEYTRNAAKWMQKAKEAMQQGGSSDKNISDFVAKYL*
>Bradi5g03380.1.p
MESVNTSPHSSDHEGGGGGGAHVLLVPLPAQGHMNPMLQFGRRLAYHGLRPTLAATRYVLSTGPPPGAPFRVAAFSDGFDAGGMASCADPVEYCRKFEAVGSSTLAQAIESETAAGRAPTVLVYDPHMAWVPRVARAAGVPVAAFMSQSCAVDLVYGEAWAGRAPLPMADGSALKRRGIVSIDLAAEDLSPFVVSPEIYPKYLDVSIRQFEALDDADDVFVNSFRDLEPLEAEYMEKRWRAKTVGPTLPSFFLGDDRLPSNKAYGVNFFSATAPCMAWLDRQPARSVVLASYGTVYNLESMELDELGNGLCDSGKPFLWVVRSSEAEKLSEQLLGRCKEKGLIVPWCPQLDVLAHNAIGCFLTHCGWNSTTEAIVAGVPMVAMPRSADQPTTAKYVESAWGIGVRVRADEKGLVKRAEVEGCIKKVMDGEMKDEFRGNAAEWMRKAKEAMQEGGSSDKNIAEFAAKYLER*
>Bradi5g02780.1.p
METNSPSSAEEGSGTGGGAHVLLLAFPGAQGHLNPLLQFGRRLAYHGLRPTFVTTRYLLSTVPPPAGPFRVAAISDGFDAGGMAACSTGFGDYGRRLAAAGSETLEALFRSEAEAGRSVRALVYDPHLPWAARVARAAGVRTAAFFSQPCAVDLIYGEVWSGRVGLPIKDGSALRGLLSLELEPEDVPSFVAAPDSYRLFLDAVVGQFEGLEDADDVFVNSFHDLEPKEADYLSSTWRVKTIGPTLPSFYLDDDRLPSNKTYGFDLFDSTAPCMAWLDSHPPCSVVYASYGTVADLDQAQLEEIGNGLCNSGKRFLWVVRSVDEHKLSEELRGKCNEMGLIVSWCPQLEVLSHKATGCFLTHCGWNSTTEAIVTGVPLLAMPQWTDQPTTAKYVESAWGIGVRVHRDNEGVVRKEEVERCIREVLDGERKEEYRKNAARWMKKAKEAMQEGGSSDKNIAEFAAKYASS*
>Bradi5g03390.1.p
MDSTVMAVATNSSVGHGGGEGASILFLPIPGAQGHTNPMLQFGRRLAYQYGFRPTLVVTRYTLSTAPPPDAPFRVAAISDGFDASGMASCPDMAEYVRRLESIGSETLSRLISDEARVGRPVSVLVYDPHVPWARRVARDAGVPAAAFFSQPCAVNIFYGEVHAGRMAMPVTETDARELLARGALGVELGLEDLPPFVAVPELQPVFTKTSIWQFEGLEDADDVLVNSFRDIEPTEVEYMESTWRAKTIGPSLPSFYLDDDRLPSSKSYGFNLFNGDDVVCMEWLEKQTISSIVLASYGTFSEYDESQLEELGNGLCSSGKPFLWVVRSNEAHKLSEELKTKCKKNGLIVSWCPQLEVLSHKAIGCFLTHCGWNSTLEAMVNGVPLVGIPHWADQLTIVKYVESAWDMGVRVQKGLNGQVRREEVERCIKEVMDGERKDEYKRNVAKWMQKAKEAMRPGGSSDNHIAEFAAKYSSS*
>Bradi5g03400.3.p
MDSTGTGSSVAHEGGEGANVFFLPVPGAQGHTNPMLQFGRRLAYQYGFRPTLVVSSYTLSTTPPPDAPFRVAAISDGFDDGGKPSGPDMTEYLRRLEAVGSDTLARLLSDEARAGRPVRVLVYDPHVSWARRVARDAGVPAAAFFSQPCAVNIFYGEVHAGRMAMPVTESDACALVGGGTLGVELRPEDLPPFVALPEWHPVFTKTSIRQFDGLEDADDVLVNSFRDLEPTEVEYMESTWRAKTIGPSLPSFYLDDDCLLSNKSYGFDLFSGDDGVCMEWLEKQTISSVVFASYGTFSKYDESQLEELGNGLYSSGKRFLWVVRSDEAHKLSQELKTKCEKKGLIVPWCPQLEVLAHKATGCFLTHCGWNSTLEAISNGVPLVGIPHWGDQPTIAKYMESAWDMGVRVQTGLNGQVRREEVVRCIKQVMDGERKDEYKRNAMKWMQKAKEAMHTGGSSNKHIADFATKYSSS*
>Bradi5g03300.1.p
MDSTGKSVMATSEGPSILFLPFPGAQGHANPMLQFGHRLAYQYGFRPTLVVTRYVLSTALPPDAPFRVAAISDGFDAGGIRSCLDMAEYWRRLEAVGSETLSRLISDEAREGRPVRVLVYDPHVAWARRVAREAGVPAAAFFSQPCAVDIFYGELHAGRMAMPVTEADARALLVRGAIGVELALDDVPPFVVVPESQPVFTKASIGQFEGLEDADDVLVNSFRDIEPMEVEYMESTWRAKTIGPTLPSFYLDDDRLPSNKSYGFNLFNGGDAVCMKWLDQQSMSSVVLVSYGTVSNYDESQLEELGNGLCSSGKPFIWVVRSNEAHKLSGELKAKCEKKGLIVSWCPQLEVLAHKATGCFLTHCGWNSTLEAIVNGVPVVGIPHWADQPTIAKYVESAWDMGVRVKKSLNGQLRREEIERCIKEVMDSERKDEYTRNAAKWMQKAKETMHAGGSSNKHIAEFAAKYSSS*
>HORVU.MOREX.r3.2HG0103170.1
MESTPGATVLLLPFPGAQGHTSPMLELGRRLAHHGLHPTYVTTRHVLSSTAPPGAPFRVAAISDGFDAGGYASCPDPAGYFSRLEAVGSETLRELLLSKEAAAVRVLVYDSHLPWARRVARAAGVPAAAFFSQPCAVNVVYGELWAGRLALPVTDGRELLARGALGVELRQEDVPPFASAPESYPTFLKTSIEQFDGLEDADDVLVNSFSDMEPAEVECMKLTWRAKTIGPTLPSYYLGDDRLPSNKSYGFNLFVDDAACMDWLEKQNISSVVLVSYGSYSNYDATQLEELGNGLCNSSKPFLWVVRSDEAHKLSEQVKVKCEQSGLIVSWCPQLEVLAHKAIGCFITHCGWNSTLEAVVCGVPLVGIPHWADQPTIAKYVESMWGMGVRVQKSESGSLRSAEVERCIREVMDGKKKDEYKRNATKWMQKAKKAMQEGGTSDEHIVEFAVKYTSI*
>HORVU.MOREX.r3.2HG0103190.1
MESANTSSGHEHVLLVPLPAQGHMNPMIQLGRRLAYHGMRPTLVATRYVLSTGPPPGDPFRVAAFSDGFDDGGMASCPDPVEYCRRAEAVGSETLALVIAAEVRAGRTPSVMVYDPHMAWAPRVAKAAGVPTAAFMSQSCAVDLIYGEAWAGRAPLPMADGSALRRSGAVSVDLGAEDLSPFLVSPELYPKYLDVSIRQFEGLEDAGDVLVNSFRDLEPQEAEYMESRWRAKTVGPTLPSFFLDDDRLPSNKAYGVSFFSSDAPCMAWLDKQPPCSVVLASYGTVYSLDAGELDELGNGLCDSGKPFLWVVRSSEAHKISKQLLHGRCKENGLVVPWCPQLEVLAHKAIGCFLTHCGWNSTTEALVAGVPMVAMPRSADQPTTAKYVESAWGIGVRMQTDEKGVMTREEVERCIRKVMDGEGKVEYRKNATKWMRMAKEAMQEGGSSDKNIAEFAAKYLSR*
>HORVU.MOREX.r3.2HG0106390.1
MDAAVTTVQATGGRVLLLPFPGMQGHANPMLQLGRRLAYHGLRPTLVLTRHVLSTTPTSTTQCPFPVAAISDGFDAGGIASCADTAEYLRRMEAAGSGTLSRLLLADDDPVRVLVYDSHLPWARRVACEAGVAAAAFFTQMCAVDVVYGEASAGRVALPLADGGALRGRLSVELGPDDVPPFVAAPQWYPAFTESALSQFDGLDQADHVLVNSFRDLEPMEADYMESKWGAKTVGPTLPSFYLDDDRLPSNKTYGFNLVSNTAPCMTLAWLDEQAPCSVLLASYGTVANLETTQLEELGHGLCNSRQPFLWVLRSNEADKLPQELHDKCNMKGLIVPFCPQLEVLAHRATGCFLTHCGWNSTTEAIVAGVPMVAIPQWADQPTAAKYVESTWGIGLRARRDEKGLVTREEVERCIKEVMGGEEYKRNSCMWMQKAKEAMQEGGSSDNNIADFAAKYLSN*
>HORVU.MOREX.r3.2HG0106450.1
MDAAVTTVQATGGRVLLLPFPGMQGHANPMLQLGRRLAYHGLRPTLVLTRHVLSTTPTSTTQCPFPVAAISDGFDAGGIASCADTAEYLRRMEAAGSDTLSRLLLADDDPVRVLVYDSHLPWARRVACEAGVAAAAFFTQMCAVDVVYGEASAGRVALPLADGGALRGRLSVELGPDDVPPFVAAPQWYPAFTESALSQFDGLDQADHVLVNSFRDLEPMEAGYMESKWGAKTVGPTLPSFYLEDDRLPSNKTYGFNLVSSSALCMAWLDKQAPCSVLLASYGTVANLKTTQLEELGNGLCNSRQPFLWVLRSNEADKLPQELHDKCNMKGLIVPFCPQLEVLAHRATGCFLTHCGWNSTTEAIVAGVPMVAIPQWADQPTAAKYVESTWGIGLRARRDEKGLVTREEVERCIKEVMGGEEYKRNSCMWMQKAKEAMQEGGSSDSNIADFAAKYLSN*
>HORVU.MOREX.r3.2HG0205020.1
METTSVVRADGDGGGGHVLLLAFPEAQGHLNPMLQLGRRLAYYGLRPTLVTTRHLLATVPPPLPPFRVAAISDGFDDGGMAACPDFREYVHRLAAAGSETLEALFLSEAGAGRPVRVLVYDPHLPWAGRVARAAGVPTAALFSQPCAVDVVYGEVYAGRVGLPVVDGSALRGLLSVDLGPEDVPSFVAAPGSYRVLLDAVVGQFDGLEDADDVFVNSFHELETKEADYLASTWRVKTIGPMLPSFYLDDDRLPSNKTYGFDLFDDTSPCMAWLDRQLPSSVVYASYGTVADLDQAQLEEIGYGLCNSAKQFLWVVRSLDEHKLSQQLRDKCKERGLIVSWCPQLDVLSHKATGCFLTHCGWNSTTEAIVTGVPLLAMPQWTDQPTTAKYIESAWGIGVRVHRDKEGIVRKEEVERCIREVLDGERKQEYMKNSDMWMTKAKEAMQKGGSSDKNIAEFAAKYSPTTS*
>HORVU.MOREX.r3.5HG0464880.1
METTVTAVSGTTSSSVGHGAGGGAARVLLLPSPGAQGHTNPMLQLGRRLAYHGLRPTLVATRYVLSTTPAPGAPFDVAAISDGFDAGGMALCPDPAEYFSRLEAVGSETLRELLLSEARAGRPVRVLVYDAHLAWARRVAQASGVAAAAFFSQPCSVDVVYGELWAGRLALPATDGRALLARGVLGVELGLEDMPPFAAVPESQPAFLQVSVGQFEGLDYADDVLVNSFRDIEPKEVEYMELTWRAKMVGPTLPSYYLGDGRLPSNKSYGFDLFNSDVECMDWLEKQMNSSVVLVSYGTVSNYDATQLEELGNGLCNSSKPFLWVVRSNEEHKLSEELKEKCGKIGLIVSWCPQLEVLAHRAIGCFVTHCGWNSTLEALVNGVPFVGIPHWADQPTIAKYVESAWGMGVRARKNKNGCLKKEEVERCIREVMDGERKDEYKKNAMNWMQKAKEAMQEGGSSDKHVAEFATKYSSI*
>Os04t0204000-00
MASMNDQHGGATAHVLLVPLPAQGHMNPMLQFGRRLAYHGLRPTLVATRYVLSRSPPPGDPFRVAAFSDGFDAGGMASCPDPVEYCRRLEAVGSETLARVIDAKARAGRAATVLVYDPHMAWVPRVARAAGVPTAAFLSQPCAVDAIYGEVWAGRVPLPMEDGGDLRRRGVLSVDLATADLPPFVAAPELYPKYLDISIRQFEDLLDADDVFVNSFNDLEPIEAEHMESTWRAKTVGPMLPSFFLDDGRLPANKNHGIDIFTGDAPCMEWLDKQAPCSVVLASYGTVYSLDGAELEELGNGLCNSGKPFLWVVRSSEAHKLSKELREKYKEKGLIVSWCPQLEVLKHKATGCFLTHCG*
>Os04t0206700-01
MLLHVPASRATQRRKNETAEMENAPATTTSSTQDGGGGAGGHVFLLAFPEAQGHVNPILQFGRHLAAHHGFLPTLVTTRHVLSTVPPPLAPFRVAAISDGFDSGGMAACGDAREYTRRLADVGSETLGVLLRSEAAAGRPPRVLVYDPHLPWAGRVARGAGVPAAAFFSQPCAVDVIYGEVWAGRVGLPVVDGGALRGLLSVELGPEDVPSFVKAPESYPPFLEAVLGQFDGLEDADDVLVNSFQELEPKEADYLASAWRFKTIGPTVPSFYLDDDRLQPNKNYGFNISDSTSPCLAWLDNQPPCSVVYASYGTVADLDPTQLDELGNGFCNSGKPFLWVVRSCDEHKLSEELRDKCKERGLIVSWCPQLEVLSHKATGCFLTHCGWNSTTEAIVTGVPLLAMPQWTDQPTTAKYIESAWGNGVRVHRDKEGMVRKEEVERCIREVLESERKAEYRKNANRWMKKAKEAMKKGGSSNKNIAEFASKYASY*
>Os04t0206000-00
GRRGEAPPRAGVRPAPPVGGARGARRRGAGRRILLAAVRRGRHLRGGLGGARWVARRGRGRAPGVADVELGPEDVPSFVKAPESYPPFLEAVLGQFDGLEDADDVLVNSFQELEPKEADYLASAWRFKTVGPTVPSFYLDDDRLQPNKNYGFNISDSTSPCLAWLDNQPPCSVVYASYGTVADLDPTQLDELGNGFCNSGKPFLWVVRSCNEHKLSEELRDKCKERGLIVSWCPQLEVLSHKATGCFLTHCGWNSTTEAIVTGVPLLAMPQWTDQPTTAKYIESAWGNGVRVRRDKEGMVRKEEVERCIREVLESERKADYMKNANRWMKKAKEAMKKGGSSYNNIVEFASKYASY*
>Os04t0204100-00
MGSMSTPAASANGGQVLLLPFPAAQGHTNPMLQFGRRLAYHGLRPTLVTTQYVLSTTPPPGDPFRVAAISDGFDDASGMAALPDPGEYLRTLEAHGSPTLAELLLSEARAGRPARVLVYDPHLPWARRVARAAGVATVAFLSQPCAVDLIYGEVCARRLALPVTPTDASGLYARGVLGVELGPDDVPPFVAAPELTPAFCEQSVEQFAGLEDDDDILVNSFTDLEPKEAAYMESTWRGKTVGPLLPSFYLDDGRLRSNTAYGFNLFRSTVPCMEWLDKQPPRSVVLVSYGTISTFDVAKLEELGNGLCNSGKPFLWVVRSNEEHKLSVQLRKKCEKRGLIVPFCPQLEVLAHKATGCFLSHCG*
>Os04t0206500-01
MASMNDQHGGATAHVLLVPLPAQGHMNPMLQFGRRLAYHGLRPTLVATRYVLSTSPPPGDPFRVAAFSDGFDAGGMASCPDPVEYCRRLEAVGSETLARVIDAEARVGRAATVLVYDPHMAWVPRVARAAGVPTAAFLSQPCAVDAIYGEVWAGRVPLPMDDGGDLRRRGVLSVDLATADLPPFVAAPELYPKYLDVSIRQFEDLLDADDVFVNSFNDLEPMEAEHMESTWRAKTVGPTLPSFFLDDGRLPANKNHGIDIFTGDAPCMEWLDKQAPCSVVLASYGTVYSLDGAELEELGNGLCNSGKPFLWVVRSSEGHKLSEELRGKCKEKGLIVSWCPQLEVLKHKATGCFLTHCGWNSTMEAIATAVPMVAMPQSADQPTIAKYVETAWEIGVRAQLDEKGSVTKEEVEISIKKVMDGKRAVEYKRNAAKWMQKAKEAAQVGGSSDKNIAEFVAKYLSN*
>Os04t0203600-00
MGSMSTPPPAAVTAANATSNVGDDNRGGGRVLLLPFPAAQGHTNPMLQFGRRLAYHGLRPTLVTTRYVLSTTPPPGDPFRVAAISDGFDDDAGGMAALPDYGEYHRSLEAHGARTLAELLVSEARAGRPARVLVFDPHLPWALRVARDAGVGAAAFMPQPCAVDLIYGEVCAGRLALPVTPADVSGLYARGALGVELGHDDLPPFVATPELTPAFCEQSVAQFAGLEDADDVLVNSFTDLEPKEAAYMEATWRAKTVGPLLPSFYLGDGRLPSNTAYGFNLFTSTVPCMEWLDKQPPRSVVFVSYGTFSGYDAAKLEEVGNGLCNSGKPFLWVVRSNEEHKLSRELREKCGKRGLIVPFCPQLEVLSHKATGMEPTKT*
>Os04t0206450-01
MLQFGRRLAYHGLRPTLVTTRYVLSTTPPPGDPFRVAAISDGFDDDAGCMAAPPDYGEYHRSLEAHGARTLAELLVSEARAGRPARVLVYDPHLPWARRVARDDGVGAAAFMPQPCAVDLIYGEVCAGRLALPVTPADVSGLYTRGALGVELGHDDLPPFVATPELTPAFCEQSVAQFAGLEDADDVLVNSFSDLEPKEAAYMEATWRAKTVGPLLPSFYIGDGPLPSNTAYGFNLFTSTVPCMEWLDKQPPRSVVFVSYGTFSSYDAAKLEEVGNGLCNSGKPFLWVVRSNEEHKLSRELREKCGKRGLIVPFCPQLEVLAHKATGMGTNKNSN*
>Os04t0206600-01
MGSMSTPAASANGGQVLLLPFPAAQGHTNPMLQFGRRLAYHGLRPTLVTTRYVLSTTPPPGDPFRVAAISDGFDDASGMAALPDPGEYLRTLEAHGARTLAELLLSEARAGRPARVLVYDPHLPWARRVARAAGVATAAFLSQPCAVDLIYGEVCARRLALPVTPTDARGLYARGVLGVELGPDDVPPFVAAPELTPAFCEQSIEQFAGLEDDDDVLVNSFSDLEPKEAAYMESTWRAKTIGPSLPSFYLDDGRLRSNTAYGFNLFRSTVPCMEWLDKQPPRSVVLVSYGTVSTFDVAKLEELGNGLCNSGKPFLWVVRSNEEHKLSVQLRKKCEKRGLIVPFCPQLEVLAHKATGCFLSHCGWNSTLEAIVNGVPLVAMPHWADQPTISKYVESLWGMGVRVQLDKSGILQREEVERCIREVMDGDRKEDYRRNATRLMKKAKESMQEGGSSDKNIAEFAAKYSN*
>SECCE2Rv1G0067500.1
MDTAVTTVHGAGGRVLLLPFPGMQGHANPMLQLGRRLAYHGLRPTLVLTRHVLSTTPTHPTNCPFPVSAISDGFDAGRIASCADTAEYLRRMEAAGSDTLASLLLRLADDDEEPVRVLVYDSHLPWARRVAREAGVAAAAFFTQMCAVDVVYGEVSAGRVPLPLVDGSALRGRLSVELGPDDVPPFVAAPAWYPAFTESALSQFDGLDQADHVLVNSFRDLEPMEADYMESKWGAKTVGPTLPSFYLDDDRLPSNKTYGFNLVSNTAPCMTLAWLDKQAPCSVLLASYGTVANLETTQLEELGHGLCNSGQPFLWVLRSSEADKLPQKLHDKCNMKGLIVSFCPQLEVLAHRATGCFLTHCGWNSTTEAIANGVPMIAIPQWADQPTAAKYVESAWGIGLRARRDEKGLVRREEVERCINEVMGGEEYKRNSSKWMEKAKEAMQEGGSSDKNIADFAAKYLSN*
>SECCE5Rv1G0319440.1
METTVTAATATTSSSVGHGAGGGAARVLLLPVPGAQGHTNPMLQLGRRLAYHGLRPTLVATRYVLSTTPPPGEPFGVAAISDGFDAGGMASCPDMAEYFSRLAAVGSETLRELLLSEARAGRPVRVLVYDAHLAWARRVAQASGVAAAAFFSQPCAVDIVYGELWAGRLALPATDGRALLARGALGVELGLEDMPPFAAVPESQPTFLKVSVGQFEGLEDADDVLVNSFRDLEPKEVEYLELTWRAKMVGPTLPSFYLDDDRLPSNKSYGFNLFKGDALCMDWLEKQSNSSVVLVSYGTVSNYDATQLEELGNGLCNSGKPFLWVVRSNEEHKLSKELKEKCEKIGIIVSWCPQLEVLAHRAIGCFVTHCGWNSTLEALVNGVPLVGIPHWADQPTIAKYMESAWSMGVRVQKDDNGCLKMEEVERCIREVMDAERNDEYKKNVVKWMQKAKEAMQEGGSSDKNIAEFATKYSSI*
>SECCE5Rv1G0319450.1
METTVTAATATTSSSVGHGAGGGAARVLLLPVPGAQGHTNPMLQLGRRLAYHGLRPTLVATRYVLSTTPAPGEPFGVAAISDGFDAGGMASCPDMAEYFSRLAAVGSETLRELLLSEARAGRPVRVLVYDAHLAWARRVAQASGVAAAAFFSQPCAVDVVYGELWAGRLALPATDGRALLARGALGVELGPEDMPPFAAVPESQPVFLKVLVGQFEGLEDADDVLVNSFRDLEPKEVEYMELTWRAKMVGPTLPSFYLDDDRLPSNKSYGFDLFNSDALCMDWLEKQSNSSVVLVSYGTVSNYDATQLEELGNGLCNSGKPFLWVVRSNEEHKLSKELKEKCEKIGLIVSWCPQLEVLAHRAIGCFVTHCGWNSTLEALVNGVPLVGIPHWADQPTIAKYVESTWSMGVRVRKDDNGCLKMEEVERCIRDVMDAERKDEYKRNAVKWMLKSKKAMQEGGSSDKNIAEFAIKYSSI*
>SECCE7Rv1G0517950.1
MESASTPSGDERGGGGVHVLLVPLPAQGHMNPMIQLGRRLAYHGLRPTLVATRYVLSTGPPPGDPFRVAAFSDGFDDGGMASCPDPVEYCRRAEAVGSETLARVIAAEARAGRTPSVMVYDPHMSWAPRVAKAAGVPTAAFMSQSCAVDLIYGEAWAGRAPLPMADGSALRRSGAVSVDLGPEDLSPFVVSPELYPKYLDVSIRQFEGLEDAGDVLVNSFRDLEPQEAEYMASRWRAKTVGPTLPSFFLDDGRLPSNKAYGVNFFNSDAPCMAWLERQPPCSVVLASYGTVYSLDAGELDELGNGLCDSGKPFLWVVRSNEAEKISQELHDRCKKNGLLVPWCPQLEVLAHKAIGCLLSHCGWNSTTEAIVAGVPMVAMPRSADQPTTAKYVESAWGIDVRIRTEEKGLARREEVERCIRKVMDAEGKDEYRRNMTKWMKMAKEAMQEGGSSDKNIAEFAAKYLLT*
>SECCE7Rv1G0517970.1
MESTPAATASSRAVSHGGRSDGESVLLLPFPGAQGHTNPMLELGRRLARHGLRPTLVTTRHVLSVTPAPGAPFRVAAISDGFDAGGFASCPDPAEYFSRLEAVGSETLRELLLSEEATAVRVLVYDSHLPWAGRVARAAGVPTAAFFSQPCAVNIVYGEVWAGRLALPVTDGRELLARGALGVELGPEDVPPFASAPESQPVFLKTSIGQFDGLEEADDVLVNSFSDIEPTEVDYMELTWRAKTIGPTLPSFYLDDDRLQSNNSYGYNLFVDDVTCMDWLEKQSISSVVLVSYGSYSNYDVSQLEELGNALCNSGNPFLWVVRFDEAHKLSEQLKVKCEKNGLIVSWCPQLEVLAHKAIGCFVTHCGWNSTLEAVVCGVPLVGIPHWADQPTIAKYVESMWGMGVRVRKSESGTVRSAEVERCIREVMDGKKKEEYKRNATKWMQKAKKAMREGGTSDMHIAEFAAKVFVNLKFQQCNVYFSINK*
>SECCE7Rv1G0518020.1
MESTPAATTSSSVVSHGGPGKGGSILLLPFPGAQGHTNQMLELGRHLARHGLHPTLVTTRHVLSVTPLPSAPFRVAPISDGFDAGGFASCLDTDEYFSRLEAMGSQTLRELLLSEEATAVRVLVYDSHLPWAGRSCAVNVVYGEVWVGRLTPPVTDGHELLACGALGVELRPEDVPPFAGAPDSQPGFFKMSIGQFDGLEEAHDVLVNSFSDIEPTEAEYMELTWGAKTVGPTLPSFYLDDDHLPSNKSYGFNLFGDDAPCLDWLEEQSISSVVLVSYGTFSNYDITQLEELGNGAHKLSEELKAKCQKNGLIVSWCPQLVVLAHKAIGCFVTHCGWNSTLEAVVCGVPLVGIPHWADQPTITKYVESAWDIGVRVRKSENGLLRSGEVGRCIREVMDGERKNKYKRNATKLMQKAKEAMQEGGSSDKHIAEFAAKYLSI*
>SECCE7Rv1G0518030.1
MNAVNMKTTGTTGSILGHGAADGPSVLLLPFPGAQGHTNPMLQFGRRLAYHGLRPTLVVTRYVLSTTSPPGSPFRVAAISDGFDAGGMASCPDYAEYFPQLEAVGSETLRELLLSEARAGRPVRVLVYDPHLAWALRVARAAGVATAAFFSQPCAVDIVYGELWAGRLALPATDGRALFARGALGVELGPEDMPPFAAVPESQPVLTKTSIGQFDGLEDADDVLVNSFHDIEPKEAECMELTWGAKMIGPTLPSYYLDDNRLPSNKSYGFNLFSDSATCIDWLDKHSSSSVALVSYGTVSNYDATQLEELGSGLCNSGKPFLWVVRSNEAHKLSEELKEKCKNNGLIVAWCPQLEVLSHKAIGCFVTHCGWNSTLEAIVSGVPLVGIPHWADQPTISKYVETMWGMGVRARKDDKGWLKRMEVERCIREVMDGDRKDEYKRNAAKWMQKAKDAMQEGGSSDKHIVDFAAKYTST*
>SECCE7Rv1G0518280.1
MDNVVTTVQGAGGRVLLLPFPGMQGHANPMLQLGRRLAYHGLRPTLVLTRYVLSTTPTHPTQCPFPVAAISDGFDAGGIASCADTAEYLRCMEAAGSDTLASLLHAGDDEEPVRVLVYDSHLPWARRVAREAGVAAAAFFTQMCAVDVVYGEVSAGRVELPLADGSALRGRLSVELGPDDVPPFVAAPAWYPAFTESALSQFDGLDQADHVLVNSFRDLEPMEADYMESKWGAKTVGPTLPSFYLEDDRLPSNKTYGFNLVSSTPPCMAWLDKHAPCSVLLASYGTVANLDTTQLEELGHGLCNSGQHFLWVLRSNEADKFPKELHDKCNMKGLIVPFCPQLEVLAHRATGCFMTHCGWNSTTEAIATGVPMIAIPQWADQPTTAKYVESAWGIGLRARRDEEGLVKREEVERCIKEVMGGEKYKRNASKWMQKAKEAMQEGGSSDKNITDFAAKYLSN*
>SECCE7Rv1G0518380.1
MESSGVGHGGSGEGAAVLLLPFPGAQGHTNPMLELGRRLARHGLRPTFVSTRHVLSSTPSPGPPFRVAAISDGFDAGGFASCPDPAEYFSRLEAVGSETLRELLLSEEATAVRVLVYDSHLPWAGRVARAAGVPAAAFFSQPCVVNVVYGEVWARRLALPVTDGLELLARGALSVELGPEDVPPFTSAPESQPVFLKTLIGQFDGLEDADDVLVNSFSDMEPTEVDYMELTWRAKTIGPTLPSFYLDDDRLPSNKSYGFNLFVDDVACMDWLEKQSISSVVLVSYGSYSNYDVSQLEELGNALCNSGNPFLWVVRFDEAHKLSEQLKVKREKNGLIVSWCPQLEVLAHKFIGCFVTHCGWNSTLEAIVFGVPLVRIPHWADQPTIAKYVESMWGMGVRVRKSESGMLRSAEVERCIREVMDGEKKKEYKRNATKWMQKARKAMREGGTSDKHIAEFAAKYSSI*
>SECCE7Rv1G0518400.1
MEPTEVDYMELTWRAKTIGPTLPSFYLDDDRLPSNKSYGFNLFVDDVTCMDWLEKQSISSVVLVSYGSYSNYDVSQLEELGNALCNSGNPFLWVVRFDEAHKLSEQLKVKCEKNGLIVSWCPQLEVLAHKAIGCFVTHCGWNSTLEAVVCGVPLVGIPHWADQPTIAKYVESMWGMGVRVRKSESGTVWSAEVEKCIREVMDGEKKEEYKRNATKWMQKAKKAMREGGTSDKHIAEFAAKYSSI*
>SECCE7Rv1G0518440.1
MNAVNMKTTGTTGSILGHGAADGPSVLLLPFPGAQGHTNPMLQFGRRLAYHRLRPTLVVTRYVLSTTSPPGTPFRVAAISDGFDAGGMASCPDYAEYFPRLEVVGSETLRELLLSEARAGRPVRVLVYDPHLAWALRVARAAGVATAAFFSQPCAVDIVYGELWAGRLALPATDGRALLARGALGVELGPEDMPPFAAVPESQPVLTKTSIGQFDGLEDADDVLVNSFHDIEPKEAEYMELTWGAKMIGPTLPSYYLDDNRLPSNKSYGFNLFSDSAACMDWLDKHISSSVVLVSYGTVSNYDATQLEELGSGLCNSGKPFLWVVRSNEAHKLSEELKEKCKNNGLIVAWCPQLEVLSHKAIGCFVTHCGWNSTLEAIVSGVPLVGIPHWADQPTISKYVDTVWGMGVRARKDDKGCLKRMEVERCIREVMDGDRKDEYKRNAAKWMQKAKDAMQEGGSSDTHIVDFAAKYTST*
>TraesCS2A02G054200.1
MNAVNMETTGTTGSILGHGAGDGPSVLLLPFPGAQGHTNPMLQFGRRLAYHGLRPTLVVTRYVLSTTSPPGAPFRVAAISDGFDAGGMASCPNYAEYFPRLEAVGSETLRELLLSEARTGRPVRVLVYDPHLAWALRVARAAGVATAAFFSQPCAVDIVYGELWAGRLALPATDGHALLARGALGVELGPEDMPPFAVAPESQPVLTKTSIGQFDGLEDADDVLVNSFHDIEPKEAEYMELTWRAKMIGPTLPSYYLDDNRLPSNKSYGFNLFSEGVSCMDWLDKHSISSVVLVSYGTVSNYDATQLEELGSGLCNSGKPFVWVVRSNEAHKLSEELKEKCENSGLIVAWCPQLEVLSHKAIGCFVTHCGWNSTLEAIVSGVPLVGIPHWADQPTISKYVETVWGMGVRVRKGDKGWLKRMEVERCIREVMDGDRKDEYKRNAAKWMQKAKDAMQEGGSSDNHIADFAAKYTST*
>TraesCS2A02G056100.1
MESTPAATASSGVGHGGGNEGATVLLLPIPGALGHTNPMLELGRRLAHHGLRPTFVTTRHVLSVTPPPGAPFRVAAISDGFDAGGFASCPDPAEYFSRLEAVGSETLRELLLSEEAAAVRVLVYDSHLPWAGRVARAAGVPTAALFTQPCAVNIVYGEVWAGRLALPVTDGHELLAHGALGLELGPEDVPPFVAAPESLAVFLKTSIEQFDGVEDADDVLVNSFSDMEPKEVDYMKLTWGAKTIGPTLPSFYLGDDRLPSNKSYGFNVFVDDAACIDWLEKQSISSVVLVSNGSYANYDATQLEELGNGLCNSSKPFLWVVRSDEAHKLSEQLKVKCEKNGLIVSWCPQLEVLAHKAIGCFVTHCGWNSTLEAVVCGVPLVGIPHWADQPTIAKYVESMWGMGVRLRKSETGSLRSAEVERCVREVMDGDKKDEYKSNATKCMKKAKKAMREGGTSDKHIVEFVAKYSSI*
>TraesCS2A02G073500.1
MDSADTTVAGGRVLLLPFPGMQGHANPMLQLGRRLAYHGLRPTLVLTRHVLSATPTTQCPFPVAAISDGFDAGGIASCADTAEYLRRMEAAGSDTLASLLLADDVRVLVYDSHLPWARRVAREAGVAAAAFFTQMCAVDVVYGEVSAGRVPLPLADGRALRGRLSVELGPDDVPPFVAAPAWYPAFTESALSQFDGLDQADHVLVNSFRDLEPMEADYMQSKWRAKTVGPTLPSFYLDDDRLLSNKAYGFNLVSSTSPCMAWLDKQAPCSVLLASYGTVANLETTQLEELGHGLCNSGQPFLWVLRSNEADKLPQELHDKCNMKGLIVSFCPQLEVLVHRATGCFLTHCGWNSTTEAIATGVPMITIPQWADQPTTAKYVESVWGIGLRARRDEKGLVRREEVERCIKEVMGGEEYKRNSSKWMQKAKEAMQEGGSSDKNIADFAAKYL*
>TraesCS2B02G068600.1
MELGPEDVPPFAAVPESQLGFFKLSIGQFEGLEEADVLVNSFSDIEPTEAEYMELTWGAKTVGPTLPSFYLEDDRLPSNKSYGFNLFGDDAPCLDWLEEHSISSVVLVSYGTFSNYDTTQLEELGNGVCSSGKPFLWVVRSNEVHKLSEEVKAKCEKNGLIVSWCPQLEVLAHKAIGCFVTHCGWNLTLEAVVCGVPIVGIPHWADQPTIAKYVESAWDMGVRVRKSETGFLRSEEVGRCIREVMDGERKNEYKRNATKLMQKAKEAMREGGSSDKHIAEFAAKYLSI*
>TraesCS2B02G088400.1
MCAVDVVYGEVSAGRVALPLADGSALRGRLSVELGPDDVPPFVAAPAWYPAFTESALSQFEGLDQADHVLVNSFRDLEPMEADYMESKWGAKTVGPTLPSFYLDDDRLPSNKTYGFNLVSSTSPCVAWLNKQAPCSVLLASYGTVANLDSTQLEELGHGLCNSGQPFLWVLRPSETDKLPQELHDKCNMKGLIVPFCPQLEVLAHRATGCFLTHCGWNSTTEAIATGVPMIAIPQWADQPTAAKYMESAWGIGLRARRGKKGLVRREEVERCIKEVMGGKEYMRNASKWMQKAKEAMQEGGSSDNNIADFAAKYL*
>TraesCS2D02G046200.1
METTSDTPRSVVRADGHGGGGGHVLLLAFPAAQGHLNPMLQLGRRLAYHGLRPTLVTTRHLLATVPPPLPPFRVAAISDGFDEGGMAACPDFREYGRRLAAAGSETLEALFRSEAAEGRPVSVLVYDPHLPWAGRVARAAGVPTAALFSQPCSVDVVYGEVYAGRVGLPVVDGSALRGLLSVELGPEDVPSFVAAPESYPLFLDAVVGQFDGLEDADDVLVNSFHELEPKEADYLASTWRVKTIGPTLPSFYLDDNRLPSNKTYGFDLLDNTAPCMAWLDSQPPSSVVYASYGTVADLDQAQLEEIGNGLCDSGKQFLWVVRSVDEHKLSEQLRDKCKEKGLIVSWCPQLEVLSHKATGCFLTHCGWNSTTEAIVTGVPLLAMPQWTDQPTTARYIESAWGIGVRVHRDKEGIVRKEEVERCIREVLDGERKQEYMKNSAMWTRKAKEAMQEGGSSDKNIAEFVAKYSPTTS*
>TraesCS2D02G054000.1
MELTWRAKVVGPTLPSYYLDDNRLPSNKSYGFNLFSADALCMDWLEKHSISSVALVSYGTVSNYDATQLEELGSGLCNSGKPFLWVVRSNEAHKLSKEVKLKCVNNGLIVEWCPQLEVLSHKAIGCFVTHCGWNSTLEAVVSGVPLVGIPHWADQPTIAKYVESVWGIGVRVRKGQNGWLKRTEVERSIREVMDGDRKDEFKRNAAKWMRKAKNAMQEGGSSDKHIADFAAKYTAI*
>TraesCS2D02G054900.1
MESRPAATASSCVGHGGGNEGATVLLLPFPGALGHTNPMLELGRRLAHHGLRPTFVTTRHVLSVTPPPGAPFHVAAISDGFDAGGFASCPDPAEYFSRLEAVGSETLRELLLSEEAAAVRVLVYDSHLPWAGRVARAAGVPTAALFTQPCAVNVVYGEVWAGRLALPVTDGRELLVHGALGLELGPEDVPPFVAAPEWLAVFLKTSIEQFDGLEDADDVLVNSFSDIEPKEVDYMKLTWRAKTIGPTLPSFYLGDDRLPSNKSYGFNIFVDDAACIDWLEKHSISSVVLVSNGSYANYDATQLEELGNGLCNSSKPFLWVVRSDEAHKLSEQLKVKCEKNGLIVSWCPQLEVLAHKAIGCFVTHCGWNSTLEAVVCGVPLVGIPHWADQPTIAKYVESMWGMGVRLRKSETGALRSAEVERCVREVMDGEKKDEYQRNATKWMKKAKKAMREGGTSDKHIIEFVAKYSSI*
>TraesCS2D02G072600.1
MDTADATVQGTGAGGRVLLLPFPGMQGHANPMLQLGRRLAHHGLRPTLVLTRHVLSTTPAPTQCPFPVAAISDGFDAGGIASCADTAEYLRRMEAAGSDTLASLLLADDVRVLVYDSHLPWARRVAREAGVAAAAFFTQMCAVDVVYGEVSAGRAALPLADGRALRGRLSVELGPDDVPPFVAAPAWYPAFTESALSQFDGLDQADHVLVNSFRDLEPLEADYMESKWGAKTVGPTLPSFYLDDDRLPLNKTYGFNLVSNMAPCMTMAWLDKQAPCSVLLASYGTVANLETTQLEELGHGLCNSGQPFLWVLRSNEADKLPQELHEKCNNKGLIVPFCPQLEVLAHRATGCFLTHCGWNSTTEAIVTGVPMIAIPQWADQPTAAKYVESAWGIGLRARRDQKGLVRREEMERCIKEVMSGEEYKRNSSKWMQKAKEAMQEGGSSDNNIADFAAKYSLRPII*
>TraesCS5A02G065500.1
MDGATSSSGDERGGVHVLLVPLPAQGHMNPMLQLGRRLAYHGLRPTLVATRYVLSTGPPPGDPFRVAAFSDGFDDGGMASCPDPVEYCRRAEAVGSETLAQVIAAEARAGRTPSVMVYDPHMAWAPLVARAAGVPTAAFMSQSCAVDLIYGEAWSGRAPLPMADGSALRRRGAVSVDLGPEDLPPFVVSPGLYPKYLDVSIRQFEGLEHAGDVLVNSFRDLEPQEAEYMESRWRAKTVGPTLPSFFLDDGRLPSNKAYGVNFFSSAAPCMSWLDRQPPCSVVLASYGTVYSLDAGELDELGNGLCDSGKPFLWVVRSNEARKISQELLGRCEENGLIVPWCPQLEVLAHKAIGCFLTHCGWNSTTEALVAGVPMVAMPRSADQPTTAKYVESAWGIGVRMRTDEKGLVRREEVERCIRKVMDGEGKVEYRKNATKWMRMAKESMQEGGSSDKNIAEFAAKYLSR*
>TraesCS5B02G072300.1
MDSATSSSGDERGGVHVLLVPLPAQGHMNPMLQLGRRLAYHGLRPTLVATRYVLSTGPPPGDPFRVAAFSDGFDEGGMASCPDPVEYCRRAEAVGTETLAQVIAAEGRAGRTPSVMVYDPHMAWAPLVARAAGVPTAAFMSQSCAVDLIYGEAWAGRAPLPMADGSALHRRGAVSVDLGPEDLSPFVVSPGLYPKYLDVSIRQFQGLEHAGDVLVNSFRDLEPQEAEYMESRWRAKTVGPTLPSFFLDDSRLPSNKAYGVNFFSSAAPCMAWLDRQPPCSVVLASYGTVYSLDAGELDELGNGLCDSGKPFLWVVRSNEAQKISEELHGRCKENGLIVPWCPQLEVLAHKAIGCFLTHCGWNSTTEALVAGVPMVAMPRSADQPTTAKYVESAWETGVRMRTDEKGLVRREEVERCIRKVMDEEGKIEYRKNATKWMRMAKEAMQKGGSSDKNIAEFAAKYLSR*
>TraesCS5B02G148300.1
MEPTVTAATATTSSSVCHGAGGGGARVLLLPVPGAQGHTNPMLQLGRRLAYHGLRPTLVATRYVLSTTPPPGSPFGVAAISDGCDAGGMASCPDTAEYFSRLAAVGSETLRELLLSEARAGRPVRVLVYDAHLAWARRVAQASGVAAAAFFSQPCAVDVVYGELWAGRLALPATDGRALLARGALGVELGLEDMPPFAAVPESQPTFLKVSVGQFEGLEDADDVLVNSFRDLEPKEVEYMELTWRAKMVGPTLPSFYLNDDRLPSNKSYGFNFFNGDALCMDWLEKQSNSSVVLVSYGTVSNYDATQLEELGNGLCNSGKPFLWVVRSNEEHKLSKELKEKCEKIGLIVSWCPQLEVLAHRAIACFVTHCGWNSTLEALVNGVPLVGIPHWADQPTIAKYMESAWSMGVRVPKDNNGYLKMEELERCIREVMDVERKDEYKRNVVKWMQKAKEAMREGGSSDKNIIEFATKYSSI*
>TraesCS5D02G076400.1
MLREASHSYLAATLLESCSAPIYTLICQTLSSYTHSLHWNIQSRENRDMDSATSSSGDERGGVHVLLVPLPAQGHMNPMLQLGRRLVYHGLRPTLVATRYVLSTGPPPGDPFRVAAFSDGFDDGGMASCPDPVEYCRRAEAVGSETLAQVIAAEARAGRTPSVMVYDPHMAWAPLVARAAGVPTAAFMSQSCAVDLIYGEAWAGRAPLPMADGSALRCRGAVSVDLGPEDLSPFVVSPGLYPKYLDVSIRQFEGLEDAGDVLVNSFRDLEPQEAEYMESRWRAKTVGPTLPSFFLDDGRLPSNKAYGVNFFSSAAPCMAWLDRQPPCSVVLASYGTVYSLDAGELDELGNGLCDSGKPFLWVVRSNEARKISEELHGRCKENGLIVPWCPQLEVLAHKAIGCFLTHCGWNSTTEALVAGVPMVAMPRSADQPTTAKYVESAWGTGVRMRTDEKGLVIREEVERCIRKVMDGEGKVEYRKNATKWMRMAKEAMQEGGSSDKNIAEFAAKYLS*
>TraesCS5D02G143300.1
METTVPAATATTSSSSGHGAGGGAARVLLLPYPGAQGHTNPMLQLGRRLAYHGLRPTLVATRYVLSTTPPPGAPFGVAAISDGCDAGGMASCPDMAEYVSRLAAVGSETLRELLLSEARAGRPVRVLVYDAHLAWARRVAQASGVAAAAFFSQPCAVDVVYGELWAGRLALPATDGRALLARGALGVELGPEDMPPFAAVPESQPTFLKVSVGQFEGLEDADDVLVNSFRDLEPKEVEYMELTWRAKMVGPTLPSFYLDDDRLPSNKSYGFDFFNGDALCMDWLEKQSNSSVVLVSYGTVSDYDATQLEELGNGLCNSGKPFLWVVRSNEEHKLSKELKEKCEEIGLIVSWCPQLEVLAHRAIGCFVTHCGWNSTLEALANGVPLVGIPH*
>TraesCS7B02G413300.1
MNPMLQLGRRLAYHGLPPTLAGTRYVLSTGPPPGDPFCVAAFSDGFDAGGMASCPDPVEYCRRAEAVGSQTLAQVIAAEARAGRTPSVMVYDPHMSWAPRVAKAAFMSQSCAVDLIYGEAWAGRAPLPMADGSALRRSGAVSVDLGPEDLSPFVVSPELYPKYLDVSIRQFEGLEDAGDVLVNSFRDLEPQEAECMESRWRAKTVGPTLPSFFLDDGRLPANKAYGVNFFSSDTPCMAWLDRQPPCSVVVASYGTVYSLDAGELNELGNGLCGSGKPFLWVVRSNEAQKISQELHGRCKDNRLIVPWCPQLQVLAHKAIRCFLTHCGWNSTTEALVTGVPMVVMPRSADQPTTAKYMKSAWRIGVRIRTDEKGLVRREEVERCIRKVMDGEGKVEYRKNATK*
>Zm00001e008676_T001
MGCTTTSATSSSSSAASGGGAHVLLPPYPGAQGHTNPLLQFGRRLAYHGFRPTLVTSRYVLSTTPPPGEPFRVAAISDGFDGGGAAACPDIAEYYRQLEAVGSETLAELIQTEAAEGRPVRVVVYDPHLPWARWVAQAAGVAAAAFLSQPCSVDVIYGEVWAGRLPLPLPVVDGKELFARGLLDVDLGRDDVPPFAARPDWCPVFLRATVRQFEGLEDADDVLVNSFRDIEPKEADYMSLTWRAKTIGPTLPSLYLDDDRLPLNKAYGFNLFSSSDSCLPWLDKQRPRSVVLVSYGTVSDYDETQLEELGNGLYSSGKPFIWVVRSNEEHKLSDELRDKCKERGLVVSWCPQLEVLAHKATGCFYTHCGWNSTLEAIVNGVPMVAVPHWADQPTISKYMESVWALGVKVRKDENGLVTRDEVERCIKDVMDGDRKDEYRMNATVWMKKAKEAAQYG
>Zm00001e031385_T001
MRRRRRLRGGVGRTAGTAGGERGRAVCTRAVGCRARPDDVPSFAAKPDWCPVFLRASLRQFEGLEDAADVLVNSFHEIEPKEADYMALTWHAKTIGPTLPSFYLDDDCLPLNKTYGFNLFNSSESCLAWLDKQLPCSVVLVSYGTVSDYDEAQLEELGNGLYNSGKPFIWVVRSNEEHKLSNELRDKCKERGLIVS*
>Zm00001e002100_T001
MDDGAATTIVQGGDAHVLLLPFPGMQGHANPMLQLGRRLAFHGLRPTLVVSRHVLSTTSTSRSCPIPVAAISDGFDDGGISSCPDTAEYVRRMEAAGSETLAGLLDAEARAGRPVRVLVYDSHLPWARRVARAAGVAAAAFMTQMCAVGLVYGEAWAGRVALPLADGAALRGRLAVELGPDDVPPFVAAPEWYPAFTESALSQFDGLEHADDVLVNSFRDLEPMEADYLESTWRAKTVGPTLPSFYLDDGRLPCDKTYGVDLFSSTDSEAAPCMTWLDKQEPCSVVLASYGTVANLNKEQLDELGNGLCDSGKPFVWVLRSNEAEKLSRQLGGRCKERGLIVPFCPQLEVLAHKATGTHEMYSTTMRNLFLEEKSLKTFLRKCYIGCFLTHCGWNSTIESIASGVPMVAMPQWADQPTTAKYVESAWGIGVRMRKGSLVRKEVERCIREVMGGERKHVYGRNAARWMHKAKEAMQEGGSSDKNIAEFAAKYLPK*
>Zm00001e002098_T001
MESSSAATTMTGSSSGREHGGVHVLLVPLPAQGHMNPMIQFGRRLAYHGLIPTLVTTRYVMSTSPAAGVPFPLLAISDGFDEGGMASCSDPVECCRRLEAVGSETLARAIDAEARAGRAPAVMVYDPHMPWAQRVASAAGVPTAVFLPQSCAVDLIYGEAWAGRAPLPMADGGALRRRRVISVDLGAEDLPPFVVAPEIYAQYLKVSIGQFEFLDAAADVFVNSFRDLEPLEAEYMESTWRAKTVGPALPSFYLDDGRMPSNLASGVSFFSSSAPTMGWLDRQPPCSVVLASYGTVYSLDADQLGELGNGLCDSGWPFIWVVRPDEAQKLPQDLEDACREKEKGLIVQWCPQLEVLSHKATGCFITHCGWNSTVEAIVAGVPMVGMPRSADQPTNARYVESAWGIGLRMRLDQNGLLKREEVQRCIRQVMEGERKTEFRRNAAKWMSKAKEAMQEGGSSDKNIAEFAAKYLSA*CLFG*LSIHVD*VGLDGFESQASQTSQFFPIPSNPCVLGITEQALKRRSLLTE*ILVHLLLVSGLLVACMCVLVLA*APTYVDGMCSGLVG**QRA*LWTRAQSRCTVVGWTRQYRTSWTHSSSWYSFCFDIKCIRKSSQVAAAQILLST
>Zm00001e025939_T001
MGSTSTSATSSSSSSAASGPGGGGGAHVLLLPYPGAQGHTNPLLQFGRRLAYHGFRPTLVTSRYVLSTTPPPGEPFRVAAISDGFDGGGAAACPDIAEYYRQLEAVGSETLAELIRTEAAEGRPVRVVVYDPHLPWARWVAQAAGVPAVAFLSQPCSVDVIYGEVWAGRLPLPVVDGKELFARGLLGVDLGPDDVPPFAARPDWCPVFLRATVRQFEGLEDADDVLVNSFRDIEPTEADYMSLTWRAKTIGPTLPSFYLDDDRFPLNKAYGFNLFSSSDSCLPWLDKQRPRSVVLVSYGTVSDYDENQLEELGNGLYSSGKPFIWVVRSNEEHKLSDELRDKCKERGLVVSWCPQLEVLAHKATGCFFTHCGWNSTLEAIVNGVPMVAVPHWADQPTISKYMESVWGLGVKVRKDEKGLVTRDEVARCIKDVMDGDRKDEYRMNANVWMKKAKEAAQYGGSSDKNIAEFVAKYSSS*
>Zm00001e002101_T002
MDDGAATTIVQGGDAHVLLLPFPGMQGHANPMLQLGRRLAFHGLRPTLVVSRHVLSTTSTSRSCPIPVAAISDGFDDGGISSCPDTAEYVRRMEAAGSETLAELLDAEARAGRSVRVLVYDSHLPWARRVARAAGVAAAAFMTQMCAVGLVYGEAWAGRVALPLADGAALRGKLAVELGPDDVPPFVAAPEWYPAFTESALSQFDGLEHADDVLVNSFRDLEPMEADYLESTWRAKTVGPTLPSFYLDDGRLPCDKTYGVDLFSSTDSEAAPCMTWLDKQEPCSVVLASYGTVANLDKEQLDELGNGLCDSGKPFVWVLRSNEAEKLSRQLGGRCKERGLIVPFCPQLEVLAHKATGCFLTHCGWNSTIESIASGVPMVAMPQWADQPTTAKYVESAWGIGVRMRKGSLVRKEVERCIREVMGGERKHVYGRNAARWMHKAKEAMQEGGSSDKNIAEFAAKYLPK*
>Zm00001e040595_T001
FPFMISLRAQS*RRYQTMGSTSATGTTSSSSSAAHGGGAAHVLLLPYPGAQGHTNPLLQFGRCLAYHGLRPTLVTSRYVLSTTPPPGEPFRVAAISDGFDDGGAAACPDLDVYWRQLEAVGSETLAELIRSEAADGRPVRVLVYDPHLPWARRVAQAAGLAAAAFLSQPCAVDVVYGEVWAGRLPLPVVDGKELFARGLLGVELGPDDVPPFAAKPDWCPVFLRASLRQFEGLEDADDVLVNSFHEIEPKHEADYMALTWHAKTIGPTLPSFYLDDDRLPLNKTYGFNLFNSSESCLAWLDKQLPCSVVLVSYGTVSDYDETQLEELGNGLYNSGKPFIWVVRSNEEHKLSDELRDKCKERGLIVSWCPQLEVLAHKATGCFFTHCGWNSTLEAIVNGVPMVAIPHWADQPTISKYMESMWGLGVRVRKDEKGLVTRDEVERCIKDVMDGDSKDKYRKSATMWMQKAKSAMQNGGSSDKNITEFVAKYSLS*
>Zm00001e040596_T001
IVTAETSKYKQTMGGKKIPSTTSCSPLPSTDSDHRGISDGHVLLLPYPGAQGHTNPLLQFGRRLAYHGLHPTLVTTRYVLSTTPPPGEPFRVANISDGFDDCGAAACPDLSEYWRQLQAIGSVTLAELIRSEASEGRPVRVLVYDPFLPWSRRVAQEAGVAAVAFLSQSCAVDVVYGEVLSGRLPLPVVNGKELFARGLLGVELGPDDVPPFVAKPDWCPLFLRASLQQFEGLEDADDVLVNSFHDIEPKEADYMALTWRAKTIGPTLPSFYLDDDRFPLNKTYGFNLFNSSEPCLAWLDKQLPRSVILVSYGTVSNYDEAQLEELGNGLYNSGKPFIWVVRSNEEHKLSDELRDKCKERGLIVSWCPQLEVLAHKATGCFFTHCGWNSTLEAIVNGVPMVAIPHWADQPTISKYMESMWGLGVRVRKDEKGLVTRDEVERCIKDVMDGDSKDKYRKSATMWMQKAKAAMQNGGSSDKNITEFAAKYSSGQKNIVA*
>AVATL.00040b.r1.6AG0209680.1
MEPILPNERLANTTGKHPRNPDKTETYMESAPAADASSSSSGGGANVLLLPIPGAQGHTNPMLQFGRRLASHGMRPTLVATRYVLSTTPPPGEPFRVAAISDGFDGGGRASCADMAEYISSLEAAGSRTLRELLASEARAGRPARVLVYDPHMPWPPRVAREAGVPAAAFFSQPCAVNVVYGEVWAGRMALPATDGRALVERGALGVELGPEDMPPFVAVPELKPEFLKTSIWQFEGLEDAADVLVNSFSDIEPKEAKYMEETWRAKMIGPSVPSFYLDDHRLPCNKSYGFNLFSGEEPCMDWMEKQSINSVVFVSYGTFSEYEASQLEELGSGLCSSGKPFLWVVRSSEACKLSDKLKEECKKNGSIVSWCPQLEVLAHKSIGCFVTHCGWNSTLEAIVNGVPLVGIPHWADQPTIAKYVQSLWGMGVRAQRGENGWVTREGIDRCIKEVMDGKMKDMYKRNAGKWMQKAKEAMQEGGNSDKNILEFVAKYS*
>AVATL.00040b.r1.3AG0426350.1
METTSTVTGAATVTTSASVSHGGANVFFLPFPGAQGHTNPMLQFGRRLAYHGLRPTLVVTRYVLSTADAPPGDPFRVAAFSDGFDAGGMASCPDYADYVSRMEAAGTETLRELLLSEARAGRPVRVLVYDPHLPWALPVAREAGVATAAFFSQPCAVDVIYGELWAGRMALPATDGRELVARGALSVGLGPEDMPPFVAVPESEPVFTKTSIRQFDGLEEADDVLVNSFRDFEPKEAAYMELTWRAKMIGPTLPSFYLDDDRLPSNKSYGFNLFSGDAPCMDWLEKQIISSVVLVSYGTVSNYDTNQLEELGNGLCDSGKPFIWVVRSTEAHKLTEELKMKCEKKGLIVSWCPQLEILAHKAIGCFVTHCGWNSTLEAVASGVPLVGIPHWADQPTISKYVESVWGVGVRVRKSENGFLRSGEIERCIREVMDGKRNNEYKRNATTWMEKAKEAMREGGSSDIHIVEFAAKYKSI*
>AVATL.00040b.r1.3AG0426410.1
MDSAADTSIVQGPALAGRVLLLPFPGMQGHANPMLQLGRRLAYHGLRPTLLLTRYVLSITTTAGCPFPVAAISDGCDAGGIASCGEDTAEYLRRMEAAGSDTLARLLHTATDVRVLVYDSHLPWARRVARDAGVGAAAFMTQMCAVDVVYGEAFSGRVALPLEDGTALRHQGVLGVDLGPDDVPPFLANPAWYPAFTDSALAQFDGLEEADDVLVNSFRELEPKEADYMESRWRAKTIGPTLPSFYLDDDRLPLNKSYGFNLVSNPAPCMAWLDKQPPCSVVLASYGTVANLDTSQLEELAYGLCNSGKAFLWVLRSDEAQKLPEELRGKCNMKGQIVPFCPQPEVLSHRATGCFLTHCGWNSTTEAIAMGVPMVAIPQWADQLTTAKYVESAWGIGLRARRDDKGLVRREEVERCIKEVMGGDEYRSNASKWMQKAKEAMREGGSSDKNIADFAAKQYLLRGKCNLKGQIVPFCSQLEVLAHRARGCFLTHRGWNSTTEAIATGVPMVAIPQWADQPTTAKYEESAWGIGLRARRDGNGLVRRKEVEMCIKGVMGGEEYRRNASKWMQKAKEAMREGGSSDKNIADFVAKYYIKLGIR*
>AVATL.00040b.r1.3AG0426450.1
MGSCEDPVEYCRKAELVGSETLAQAIAVKVRAGRAPAVVVHDPHMPWAGRVARAVGLPAAAFMSQSCVVDLLYGEAWAGRAPLPMADGAKLRRRGVVSVDLAPEDLSPFLVSPELYPKYLDVSIRQFEDLGEVQDVLVNSFRDLEPQEAAYMASRWRAKTVGPTLPSFFLDDGRLPSNRAYGVNFFSSDDVPCMAWLDQLPLCSVVLASYGTVYSMDAAELDELGNGLCDSGKPFLWVVRPSEAQKISQELHDRCKEKGLIVPWCPQLEVLGHKAIGCFFTHCGWNSTTEAIAAGVPMVAMPRSADQPTNAKYVESAWEIGVRIRVNEKGIDKGDGCITKVMDGERKDEYRTNARNLMKMAKEAMQEGGSSDKNIAEFATKYLSR*
>AVATL.00040b.r1.3AG0426460.1
METSSSVSHGGGDGGANVFFLPFPGAQGHTNPMLQFGRRLAYHGLRPTLVVTRYVLSSTAEPPGDPFRVAAFSDGFDAGGMASCPDYADYFSRMEAVGTETLRELLLSEARAGRPVRVLVYDPHLPWALPVAREAGVATAAFFSQPCAVDVIYGEVWAGRMALPATDGRELVARGALSVELGPEDMPPFVAVPESQPVLTKTSIRQFEGLEEADDVLVNSFRDFEPKEVKYMELTWRAKMVGPTLPSFYLDDDRLPSNKSYGFNLFSGDAPCMDWLEKQSISSVVLVSYGTVSNYDTSQLEELGNGLCNSGKPFIWVVRSNEAHKLTEELKMKCEKIGLIVSWCPQLEVLAHKAIGCFVTHCGWNSTLEAVASGVPLVGIPDWADQPTISKYVESMWGMGVRVRKGENGFIGSGDIESCIREVMDGEIKDEYKRNAMKWMQKAKEAMREGGSSDIHIVEFAAKYK*
>AVATL.00040b.r1.3AG0427370.1
MEAKPPLSVQADGSGGGHVLLLAFPGAQGHLNPMLQFGRRLAYHGLRPTLVTTRHLLATLPPPAAPFRVAAISDGFDAGGMAACPDFEEYVRRLAAAGSETLEALIRSEAAAGRPVRALVYDPHLPWAGRVARAASVPTAALFSQPCAVDVIYGEVYAGRVGLPVVDGSALRGLLSVELGPEDVPSFVAAPDSYRMFLDAVVGQFDGLEDADDAFVNSFHELERKEADYLASTWRFKTIGPTLPSFYLDDDRLPSNKTYGFNLFSSTAPCMAWLDSQPPCSVVYASYGTVADLEPTQLEEIGNGLCNSGKQFLWVVRSVDEHKLSEELRGKCKERGLIVSWCPQLEVLSHKATGCFLTHCGWNSTIEAITTGIPLLAMPQWTDQPTTAKYVESAWVIGVRVHRDKEGVVRKEEVERCIREVLDGVRKEEYKKSAYIWMKKAKEAMQEGGSSDKNIAEFAAKYASS*
>AVERI.00050b.r1.2CG0070020.1
MESAPVADASSSGGGGANVLLLPIPGAQGHTNPMLQFGRRLACHGMRPTLVATRYVLSTTPPPGDPFRVAAISDGFDAGGLASCADTAEYISSLEDAGSRTLRELLASEGRAGRPVRVLVYDPHMPWPPRVAREAGVPAAAFFSQPCAVNIVYGEVWAGRMALPATDGRALVERGALGVELGLEDMPPFVAVPELKPEFLKTSIWQFEGLEDADDVLVNSFSDIEPKEANYMESTWRAKMIGPSVPSFYLDLDDHRFPRNKSYGFNLFNGEESCMDWMEKQSINSVVFVSYGTFSEYEAPQLEELGNGLCSSGKPFLWVVRSSEACKLCDKLKEKCKKNGLIVSWCPQLEVLAHKSIGCFVTHCGWNSTLEAIVNGVPLVGIPHWADQPTIAKYVESLWGMGVRAQRGENGWVTREEVDRCIKEVMDGKMKDVYKRNAGKWMQKAKEAMREGGSSDKNILEFVAKYL*
>AVERI.00050b.r1.2CG0076580.1
MDSADATRGGGGRVLLLPFPGMQGHANPMLQLGRRLAYHGLRPTLVLTRYVLSTTSPAATAGCPFPVAAISDGFDAGGIASCGDTAEYLRRMEAAGSDTLARLLLAAADDVRVLVYDSHLPWARRVARDAGVAAAAFMTQMCAVDVVYGEAFSGRVALPLADGSALRRRGVLSVDLGPDDVPPFVAAPRWYPAFTDSALAQFDGLEEADDVLVNSYRDLEPEEADYMESRWRAKTIGPTLPSFYLDDDRLPLNKSYGFNLVSNPAPCMAWLDKQAPCSVVLASYGTVANLDTTQLEELGYGLCNSGHAFLWVLRSDEAQKLPEELCGKCNVKGQIVPFCPQLEVLAHRATGCFLTHCGWNSTTEAIVTGVPMVAIPQWADQPTTAKYVESAWGVGLRARRDDKGLVSREEVERCIKEVMGGEEYKRNASKWMQKAKEAMREGGSSDKNIANFAAKYL*
>AVERI.00050b.r1.2CG0076590.1
MEARQSRDMETANIPATSSGGAHVLLVPLPAQGHTNPMLEFGRRLAYHGLRPTLVLTRFVLSTGPPPGAPFRVVAISDGFDVGGMGSCEDPVEYCRKAELVGSETLAQVIAAEARAGRTPSVVVYDPHMPWAGRVARAAGLPTAAFMSQSCAVDLVYGEAWAGRAPLPMADGAALRRRGVVGVDLGPEDLSPFLGSPELYPKYLDVSIRQFEDLGEVDDVLVNSFRDLEPQEAAYMASRWRAKTVGPTLPSFFLDDDRLPSNRAYGVNFFGSDVPCMVWLDQQRPGSVVLASYGTVYSMDAAELDELGNGLCDSGKPFLWVVRSSEAQKISQELHDRCKQKGIIVHWCPQLEVLAHKALGCFLTHCGWNSTTEAIAAGVPMVAMPRSADQPTNAKYVESGWKIGVRMRANEKGLVTRAEVEGCITKVMDGERHNEYRKNVGKLMKMAKEAMQEGGSSDKNIVEFATKSMTGNIGNMETTGTVTTSASASVSHGHGGGDGGGNVFFLPFPGAQGHTNPMLQFGRRLAYHGLRPTLVVTRYVLSSTEPPGDPFRVAAISDGFDAGGMASCPDYTDYFSRMEAVGTETLRDLLLSEARAGRPVRVLVYDPHLPWALPVARAAGAATAAFFSQPCAVDIIYGELWAGRMALPATDGRELVTRGALSVELGPDDMPPFVAVPEWQPVLTKTSIRQFEGLDEADDVLVNSFRDFEPKEAKYMELTWRAKMIGPTLPSFYLDDDRLPSNKSYGFNLFSGDEPCMDWLEKQSICSVVLVSYGTVSNYDTSQLEELGTGLCNSGKPFIWVVRSNEAHKLTEELKMKCEKIGLIVSWCPQLEVLAHKAIGCFVTHCGWNSTLEAVASGVPLVGIPDWADQPTISKYVESVWGMGVRVQKSNNGFIWSGDIERCIREVMDGERKDEYKMNAIKWMQKAKEAMQEGGSSDIHIVEFAAKYK*
>AVERI.00050b.r1.2CG0077630.1
MEAKPPPSFQADGNGGGGHVLLLAFPGAQGHLNPMLQFGRRLAYHGLRPTLVTTRHLLATLPPPAAPFRVAAISDGFDAGGMAACPDFEEYAQRLAAAGSDTLEALIRSEAEAGRPVRALVYDPHLPWAGRVARAASVPTAALFSQPCAVDVIYGEVYAGRVGLPVVDGSALRGLLSVELGPEDVPSFVAAPDSYRMFLDAVVGQFDGLEDADDVFVNSFHELEPKEADYLASTWRFKTIGPTLPSFYLDDDRLPSNKTYGFNLFDSTAPCMAWLDSQPPCSVVYASYGTVADLEPTQLYEIGNGLCNSGKQFLWVVRSVDEHKLSEELRHKCKERGLIVSWCPQLEVLSHKATGCFLTHCGWNSTIEAITTGVPLLAMPQWTDQPTTAKYVESSWVIGVRVHRDKEGVVRKEEVERCIREVLDGVRKEEYKKSAYSWMKKAKEAMQEGGSSDKNIAEFAAKFLFHLVMKLLPLVILAMVMLNGCAMASRMTPRGELVHVVMKTVAKVEGTAIDNHHAIPRPEYDSWSSPGNMPGSGHDIGITMKEQVKASMLKILAIVLVLAMVTEGLAIRDAGTVKNYDDATAVVSVKPTLGVGGTTVDNHHAIPRDQYSSHGGEDGSGGSGGDPTNN*
>AVINS.00020b.r1.5DG0686850.1
MEAKSPPSFQADGNGGGGGHVLLLAFPGAQGHLNPMLQFGRRLAYHGLRPTLVTTRHLLATLPPPAAPFRVAAISDGFDAGGMAACPDFEEYARRLAAAGSDTLEALIRSEAAAGRPVRALVYDPHLPWAGRVARAASVPTAALFSQPCAVDVIYGEVYAGRVGLPVVDGSALRGLLSVELGPEDVPSFVAAPDSYRMFLDAVVGQFDGLEDADDVFVNSFHELEPKEADYLATTWRFKTIGPTLPSFYLDDDRLPSNKTYGFNLFDSTVPCMAWLDSQPPCSVVYASYGTVADLEPTQLDEIGNGLCNSGKHFLWVVRSVDEHKLSEELRDKCKERGLIVSWCPQLEVLSHKATGCFLTHCGWNSTIEAITTGVPLLAMPQWTDQPTTAKYVESSWVIGVRVHRDKEGVVRKEEVERCIREVLDGVRKEEYKKSAYSWMKKAKEAMQEGGSSDKNIAKFAAKYASS*
>AVINS.00020b.r1.5DG0687270.1
MEARRSRDMETANVSATSSGGAHVLLVPLPAQGHTNPMLEFGRRLAYHGLRPTLVLTRFVLSTGPPPGAPFRVVAISDGFDVGGMGSCEDPVEYCRKAELVGSETLAQVIAAEARAGRTPSVVVYDPHMPWAGRVARAAGLPTAAFMSQSCAVDLVYGEAWAGRAPLPMADGAALRRRGVVSVDLGPDDLSPFLVSPELYPKYLDVSIRQFEDLGEVDDVLVNSFRDLEPQEAAYMASRWRAKTVGPTLPSFFLDDDRLPSDRAYGVNFFSSDVPCMAWLDQQRPGSVVLASYGTVYSMDAAEIEELGNGLCDSSKPFLWVVRSSEAQKISQELHDRCKQKGIIVPWCPQLEVLAHKAIGCFLTHCGWNSTTEAIAAGVPMVAMPRSADQPTNAKYVDSGWKIGVRMRANDKGLVSRAEVEGCITKVMDGERQNEYRTNAGKLMKMAKKAMQEGGSSDKNIAEFATKYLSC*
>AVINS.00020b.r1.5DG0687280.1
MDSTDATRGGGGRVLLLPFPGMQGHANPMLQLGRRLAYHGLRPTLVLTRYVLSTTSPAATAGCPFPMAAISDGFDAGGIASCGDTAEYLRRMEAAGSDTLARLLLATDDVRVLVYDSHLPWARRVARDAGVGAAAFMTQMCAVDVVYGEAFSGRVALPLADGSALRRRGVLSVDLGPDDVPPFVAAPRWYPAFTDSALAQFDGLEEADDVLVNSFRDLEPEEADYMESRWRAKTIGPTLPSFYLDDDRLPLNKSYGFNLVSNPAPCMAWLDKQAPCSVVLASYGTVANLHTSQLEELGYGLCNSGQAFLWVLRSDEAQKLPEELLGKCNMKGQIVPFCPQLEVLAHRATGCFLTHCGWNSTTEAIVRGVPMVAIPQWADQPTTAKYVESAWGVGLRARQDGKGLVSREEVERCIKEVMGVEEYTRNASKWMQNAKGAMREGGSSDKNIANFAAKYLSN*
>AVINS.00020b.r1.5DG0691490.1
MESAPAADASSSGGGGANVLLLPIPGAQGHTNPMLQFGRRLAYHGLRPTLVATRYVLSTTPPPGDPFRVAAISDGFDAGGMASCTDTAEYISSLEAAGSRTLRELLASEARAGRPVRVLVYDPHMPWPPRVAREAGVPAAAFFSQPCAVNIVYGEVWAGRMALPATDGRALVERGALGVELGPEDMPPFVAVPELKPEFLKTSIWQFEGLEDADDVLVNSFSDIEPKEAKYMESTWRAKMIGPSVPSFYLDDHRFPRNKSYGFNLFNGEDSCMDWMEKQSINSVVFVSYGTFSEYEAPQLEELGNGLCSSGKPFLWVVRSSEACKLCDKLKEKCKKNGLIVSWCPQLEVLAHKSIGCFVTHCGWNSTLEAIVNGVPLVGIPHWADQPTIAKYVESLWGMGVRAQRGENGWVTRQEVDRCIKEVMDGKMKDVYKRNAGKWMQKAKEAMREGGSSDKNILEFVAKYS*
>AVINS.00020b.r1.4CG0919570.1
MEAKPPLSVQADGSGGGGGHVLLLAFPGAQGHLNPMLQFGRRLAYHGLRPTLVTTRHLLATLPPPAAPFRVVAISDGFDAGGMAACPDFEEYVRRLAAAGSDTLEALIRSEAAAGRPVRALVYDPHLPWAGRVARAASVPTAALFSQPCAVDVIYGEVYAGRVGLPVVDGSALGGLLSVELGPEDVPSFVAAPDSYRMFLDAVVGQFDGLEDADDVFVNSFHELERKEADYLASTWRFETIGPTLPSFYLDDDRLPSNKTYGFNLFSSTAPCMAWLDSQPPCSVVYASYGTVADLEPTQLEEIGNGLCNSGKQFLWVVRSVDEHKLSEELRGKCKERGLIVSWCPQLEVLSHKATGCFLTHCGWNSTIEAITTGIPLLAMPQWTDQPTTAKYVESAWVIGVRVHRDKEGVVRKEEVERCIREVLDGVRKEEYKKSAYIWMKKAKEAMQEGGSSDKNIAEFAAKFLFHLVMKLLPLVILAMVMLNGCTMASRMKPRGELVHAVMKTVAKVEGTAIDNHHAIPRPEYDSWSSPGNMPGNGHDIGITMKEQVKASMLKILAMMLVLAMVTQGLVIHDAGTVKKYDDAGAEVSAKPTLGVGGTTVDNHHAIPRDQYSSHGGEDGSGGNGGDPTNN*
>AVINS.00020b.r1.4CG0920450.1
MEAKQSRDMETSGDEQSQHGGTHVLLVPLPAQGHTNPVLEFGRRLAYHGLRPTIVLTRFVLSTGPPPGAPFRVAAISDGFDDGGMGSCEDPVEYCRKAELVGSETLAQVISAETRAGRTPSVVVYDPHMPWAGRVARAAGLPTAAFMSQSCAVDLLYGEAWAGHAPLPMSDGAALRRRGVVSVDLGPEDLSPFLVLPELYPKYLDVSIRQFEDLGEVDDVLVNSFRDLEPQEAAYMASRWRAKTVGPTLPSFFLDDDRLPSNRAYGVNFFSSDDVPCMAWLDQQPLCSVVLASYGTVYSMDAAELDELGNGLCDSGKPFLWVVRPSEAQKISQELHDRCKEKGIIVPWCPQLEVLAHKAIGCFLTHCGWNSTTEAIAAGVPMVAMPRSADQPTNAKYVESAWEIGVRMRANKKGLVIRAEVEGCIRKVMDGERKDEYRTNAKKLMKMAKEAMQEGGSSNRNITEFVAKSLTRHMETTSTVTGAVTVTTSASVSHGGGGDGGASVFFLPFPGAQGHTNPMLQFGRRLAYHGLRPTLVVTRYVLSTADAPPGDPFRVAAISDGFDAGGMASCPDYADYVSRMEAVGSETLRELLLSEARAGRPVSVLVYDPHLPWALPVAREAGVATAAFFSQPCAVDVIYGEVWAGRMALPATDGRELVARGALSVELGPEDMPPFVAVPESQPVLTKTSIRQFEGLEEADDVLVNSFRDFEPKEAKYMELTWRAKMVGPTLPSFYLDDDRLPSNKSYGFNLFSGDAPCMDWLEKQSISSVVLVSYGTVSNYDTSQLEELGNGLCNSGKPFIWVVRSNEAHKLTEELKMKCEKIGLIVSWCPQLEVLAHKAIGCFVTHCGWNSTLEAVASGVPLVGIPDWADQPTISKYVESVWGMGVRVRKGENGFIGSGDIESCIREVMDGERKDEYKRNAMKWMQKAKEAMREGGSSDIHIIEFAAKYK*
>AVINS.00020b.r1.4CG0920630.1
MDSAADTTIVQDCGGRVLLLPFPGMQGHANPMLQLGSRLAYHGLRPTLVLTRYVLSTTTAGCPFPVVAISDGFDAGGIASCGEDTAEYLRRMEAAGSDTLARLLHTATDVRVLVYDSHLPWARRVARDAGVAAAAFMTQMCAVDAVYGEAFSGRVALPLADGTALRRRGVLGVDLGPDDVPPFVANPAWYPAFTESALAQFDGLEEADDVLVNSFRDLEPEEADYMESRWRAKTIGPTLPSFYLDDDHKSYGFNFVSDPAPCMAWLDKQAPCSSVVLASYGTVANLDTSQLEELGYGLCNSGHAFLWVLRSDEAQKLPKELRGKCNVNGQIVPFCPQLEVLAHRATGCFLTHCGWNSTTEAIAKGVPMVAIPQWADQLTTAKYVESAWGIGLRARRDDTGLVRREEVERCIKEVMGGDEYRSNASKWMQKAKEAMREGGSSDKNIADFAAKYLS
>AVINS.00020b.r1.4CG0925780.1
MEPILPNEPLAKTTGKYPRNPDETETSMESVPAADASSSGGGANVLLLPIPGAQGHTNPMLQFGRRLASHGMRPTLVATRYVLSTTPPPGDPFRVAAISDGFDAGGLASCADMAEYISSLEAAGSRTLRELLASEARAGRPARVLVYDPHMPWPPRVAREAGVPAAAFFSQPCAVNVVYGEVWAGRMALPATDGRELVERGALGVELGPEDMPPFVAMPELKPEFLKTSIWQFEGLEDAADVLVNSFSDIEPKEAKYMEKTWRAKMIGPSVPSFYLDDHRLPCNKSYGFNLFSGEEPCMDWMEKQSINSVVFVSYGTFSEYEASQLEELGSGLCSSGKPFLWVVRSSEACKLSDKLKEECKKNGLIVSWCPQLEVLAHKSIGCFVTHCGWNSTLEAIVNGVPLVGIPHWADQPTIAKYVQSLWGMGVRAQRGDNGWVTREEIDRCIKEVMDGKMKDMYKRNAGKWMQKAKEAMQEGGNSDKNILEFVAKYS*
>AVLON.00030b.r1.2AG0094180.1
MEAKPPLSVQADGSGGGGHVLLLAFPGAQGHLNPMLQFGRRLAHHGLRPTLVTTRHLLATLPPPAAPFRVAAISDGFDAGGMAACPDFEEYVRRLAAAGSETLEALIRSEAAAGRPVRALVYDPHLPWAGRVARAASVPTAALFSQPCAVDVIYGEVYAGRVGLPVVDGSALRGLLSVELGPEDVPSFVAAPDSYRMFLDAVVGQFDGLEDADDVFVNSFHELERKEADYLASTWRFKTIGPTLPSFYLDDDRLPSNKTYGFNLFSSTAPCMAWLDSQPPCSVVYASYGTVADLEPTQLEEIGNGLCNSGKQFLWVVRSVDEHKLSEELRGKCKERGLIVSWCPQLEVLSHKATGCFLTHCGWNSTIEAITTGIPLLAMPQWTDQPTTAKYVESAWVIGVRVHRDKEGVVRKEEVERCIREVLDGVRKEEYKKSAYIWMKKAKEAMQEGGSSDKNIAEFAAKYASS*
>AVLON.00030b.r1.2AG0095190.1
METTGTVTAATVTTSASVSYGGGDGGASVFFLPFPGAQGHTNPMLQFGRRLAYHGLRPTLVVTRYVLSSTDAPPGDPFRVAAISDGFDAGGMASCPDYADYLSRMETVGSETLRELLLSEARAGRPVRVLVYDPHLPWALPVAREAGVATAAFFSQPCAVDIIYGELWAGRMALPATDGRELVARGALSVELGPDDMPPFVAVPEWQPVLTKTCIRQFEGLDEADDVLVNSFRDFEPKEAKYMELRWRAKMIGPTLPSFYLDDDRLPSNKSYGFNLFSGDAPCMDWLDKQSISSVVLVSYGTVSNYDTSQLEELGNGLCNSGKPFIWVVRSNEAHKLTEELKMKCEKIGLIVSWCPQLEVLAHKAIGCFVTHCGWNSTLEAVASGVPLVGIPDWADQPTISKYVESVWDMGVRVQKRENGFIWSGDIKSCIREVMDGERKDGYKRNAMKWMQKAKEAMREGGSSDIHIVEFAAKYK*
>AVLON.00030b.r1.2AG0095230.1
METTSTVTGAVTVTTSASVSHGGGGDGGANVFFLPFPGAQGHTNPMLQFGRRLAYHGLRPTLVVTRYVLSTADAPPGDPFRVAAISDGFDAGGMASCPDYADYVSRMEAAGTETLRELLLSEARAGRPVRVLVYDPHLPWALPVAREAGVATAAFFSQPCAVDIIYGELWAGRMALPATDGRELVARGALSVELGPDDMPPFVAVPESEPVFTKTSIRQFDGLEEADDVLVNSFRDFEPKEAAYMELTWRAKMIGPTLPSFYLDDDRLPSNKSYGFNLFSGDAPCMDWLEKQTISSVVLVSYGTVSNYDTNQLEELGNGLCDSGKPFIWVVRSTEAHKLTKELKMKCEKKGLIVSWCPQLEILAHKAIGCFVTHCGWNSTLEAVASGVPLVGIPHWADQPTISKYVESVWGIGVRVRKSENGFLRSGEIERCIREVMDGKRNNEYKRNATTWMEKAKEATREGGSSDIHIVEFAAKYKSI*
>AVLON.00030b.r1.2AG0100890.2
MPNEEKSCAPLCFHPSMEPILPNEPLAKTTGKHPRNPDETDTYYMESAPAADASSSSIDGGANVLLLPIPGAQGHTNPMLQFGRRLASHGMRPTLVATRYVLSTTPPPGEPFRVAAISDGFDAGGLASCADMAEYISSLEAAGSRTLRELLASEARAGRPARVLVYDPHMPWPPRVAREAGVPAAAFFSQPCAVNVVYGEVWAGRMALPATDGRALVERGVLGVELGPEDMPPFVAVPELKPEFLKTSIWQFEGLEDAADVLVNSFSDIEPKEAKYMEETWRAKMIGPSVPSFYLDDHRLPCNKSYGFNLFSGEEPCMDWMEKQSINSVVFVSYGTFSEYEASQLEELGSGLCSSGKPFLWVVRSSEACKLSDELKAKCKKNGLIVSWCPQLEVLAHKSIGCFVTHCGWNSTLEAIVNGVPLVGIPHWADQPTIAKYVQSLWGMGVRAQRGENGWVTREEVDGCIKEVMDGKMKDVYKRNAGKWMQKAKKAMQEGGSSDKNILEFVVKYS*
>AVESA.00010b.r2.5DG0940340.1
MEAKPPLSVQADGGGGGHVLLLAFPGAQGHLNPMLQFGRRLAYHGLRPTLVTTRHLLATLPPPAAPFRVAAISDGFDAGGMAACPDFEEYARRLAAAGSDTLEALIRSEAAAGRPVRALVYDPHLPWAGHVARAASVPTAALFSQPCAVDVIYGEVYAGRVGLPVVDGSALRGLLSVELGPEDVPSFVAAPDSYRMFLDAVVGQFDGLEDADDVFVNSFHELEPKEADYLATTWRFKTIGPTLPSFYLDDDRLPSNKTYGFNLFDSTVPCMAWLDSQPPCSVVYASYGTVADLEPTQLDEIGNGLCNSGKQFLWVVRSVDEHKLSEELRDKCKERGLIVSWCPQLEVLSHKATGCFLTHCGWNSTIEAITTGVPLLAMPQWTDQPTTAKYVESSWVIGVRVHRDKEGVVRKEEVERCIREVLDGVRKEEYKKSAYSWMKKAKEAMQEGGSSDKNIAEFAAKYASS*
>AVESA.00010b.r2.5DG0940790.1
MEARRSRDMETANVSATSSGGAHVLLVPLPAQGHTNPMLEFGRRLAYHGLRPTLVLTRFVLSTGPPPGAPFRVVAISDGFDVGGMGSCEDPVEYCRKAELVGSETLAQVIAAEARAGRTPSVVVYDPHMPWAGRVARAAGLPTAAFMSQSCAVDLVYGEAWAGRAPLPMADGAALRRRGVVSVDLGPDDLSPFLVSPELYPKYLDVSIRQFEDLGEVDDVLVNSFRDLEPQEAAYMASRWRAKTVGPTLPSFFLDDDRLPSDRAYGVNFSSSDVPCMAWLDQQRPGSVVLASYGTVYSMDAAEIEELGNGLCDSSKPFLWVVRSSEAQKISQELHDRCKQKGIIVPWCPQLEVLAHKAIGCFLTHCGWNSTTEAIAAGVPMVAMPRSADQPTNAKYVDSGWKIGVRMRANDKGLVSRAEVEGCITKVMDGERQNEYRTNAGKLMKMAKKAMQEGGSSDKNIAEFATKYLSC*
>AVESA.00010b.r2.5DG0940800.1
MDSTDATRGGGGRVLLLPFPGMQGHANPMLQLGRRLAYHGLRPTLVLTRYVLSTTSPAATAGCPFPMAAISDGFDAGGIASCGDTAEYLRRMEAAGSDTLARLLLATDDVRVLVYDSHLPWARRVARDAGVGAAAFMTQMCAVDVVYGEAFSGRVALPLADGSALRRRGVLSVDLGPDDVPPFVAAPRWYPAFTDSALAQFDGLEEADDVLVNSFRDLEPEEADYMESRWRAKTIGPTLPSFYLDDDRLPLNKSYGFNLVSNPAPCMAWLDKQAPCSVVLASYGTVANLHTSQLEELGYGLCNSGQAFLWVLRSDEAQKLPEELLGKCNMKGQIVPFCPQLEVLAHRATGCFLTHCGWNSTTEAIVTGVPMVAIPQWADQPTTAKYVESAWGVGLRARQDGKGLVSREEVERCIKEVMGGEEYTRNASKWMQNAKGAMREGGSSDKNIANFAAKYLSN*
>AVESA.00010b.r2.5DG0945080.1
MESAPAADASSSGGGGANVLLLPIPGAQGHTNPMLQFGRRLAYHGLRPTLVATRYVLSTTPPPGDPFRVAAISDGFDAGGMASCTDTAEYISSLEAAGSRTLRELLASEARAGRPVRVLVYDPHMPWPPRVAREAGVPAAAFFSQPCAVNIVYGEVWAGRMALPATDGRALVERGALGVELGPEDMPPFVAVPELKPEFLKTSIRQFEGLEDADDVLVNSFSDIEPKEAKYMESTWRAKMIGPSVPSFYLDDHRFPRNKSYGFNLFNGEDSCMDWMEKQSINSVVFVSYGTFSEYEAPQLEELGNGLCSSGKPFLWVVRSSEACKLCDKLKEKCKKNGLIVSWCPQLEVLAHKSIGCFVTHCGWNSTLEAIVNGVPLVGIPHWADQPTIAKYVESLWGMGVRAQRGENGWVTRQEVDRCIKEVMDGKMKDVYKRNAGKWMQKAKEAMREGGSSDKNILEFVAKYS*
>AVESA.00010b.r2.6AG1064420.1
MPNEEKSCAPLCFHPSMEPILPNERLANTTGKHPRNPDKTETYMESAPAADANSSSIDGGANVLLLPIPGAQGHTNPMLQFGRRLASHGMRPTLVATRYVLSTTPPPGEPFRVAAISDGFDAGGLASCADMAEYISSLEAAGSRTLRELLASEARAGRPARVLVYDPRMPWPPRVAREAGVPAAAFFSQPCAVNVVYGEVWAGRMALPATDGRELVERGALGVELGPEDMPPFVAVPELKPEFLKTSIWQFEGLEDAADVLVNSFSDIEPKEAKYMEDTWRAKMIGPSVPSFYLNDHRLPYNKSYGFNLFSGEEPCMDWMEKQSINSVVFVSYGTFSEYEASQLEELGSGLCSSGKPFLWVVRSSEACKLSDELKAKCKKNGLIFSWCPQLEVLAHKSIGCFVTHCGWNSTLETIVNGVPLVGIPHWADQPTIAKYVQSLWGMGVRAQRGENGWVTREEVDRCIKEVMDGKMKDVYKRNAGKWMQKAKKAMQEGGSSDKNILEFVVKYS*
>AVESA.00010b.r2.6AG1068510.1
MEAKQSRDMETSGDEQRQHGGPHVLLVPLPAQGHTNPVLEFGRRLAYHGLHPTLVLTRFVLSTGPPPGAPFRVAAISDGFDAGGMGSCEDPVEYCRKAELVGSETLAQVIAAEARAGRAPAVVVYDPHMPWAGRVARAAGLPTAAFMSQSCAVDLLYGEAWAGHAPLPMADGAALRRRGVVSVDLGPEDLSPFLVSPELYPKYLDVSIRQFEDLGEVDDVLVNSFNDLEPQEAAYMASRWRAKTVGPTLPSFFLDDDDRLPSNRAYGVNFFSSDDVPCMAWLDQQPLCSVVLASYGTVYSMDAAELDELGNGLCDSGKPFLWVVRPSEAQKISQELHDRCKEKGIIVPWCPQLEVLAHKAIGCFLTHCGWNSTTEAIAAGVPMVAIPRSAGQPTNAKYVESAWEIGVRMRTNEKGLVSRAEVEGCITKVMDGERKEEYRTNARKLMKMAKEAMQEGGSSDKNIVEFVAKYLAC*
>AVESA.00010b.r2.6AG1068520.1
MEASGSDTLARLLHTSTDVRVLIYDSHLPWARRVARDAGVAAAAFMTQMCAVDAVYGETFSGRVALPLADGSALRRRGVLSVDLGPDDMPPFVAAPQWYPAFTESALAQFDGLEEADDVLVNSFHDLEPKEADYMESRWRAKTIGPTLPSFYLDDDHLPLNKSYGFNLVSNPAPCMAWLDKQPPCSVVLASYGTVANLDTSQLEELGCGLCNSGHAFLWVLRSDEAQKLSEELCGKCNMKGQIVPFCPQLEVLSHRATGCFLTHCGWNSTTEAIVTGVPMVPIPQWADQPITAKYVESAWGIGLRARRDDKGLVRREEVERCIKGVMGGEEYRRNASKWMQKAKEAIREGGSSDKNIANFAAKYLSN*
>AVESA.00010b.r2.6AG1068570.1
METTSTVTRAVTVTTSASVSHGGGDGGANVFFLPFPGAQGHTNPMLQFGRRLAYHGLRPTLVVTRYVLSTADAPPGDPFRVAAFSDGFDAGGMASCPDYADYLSRMETVGSETLRELLLSEARAGRPVRVLVYDPHLPWALPVAREAGVATAAFFSQPCAVDIIYGELWAGRMALPATDGRELVARGALSVELGPDDMPPFVAVPEWQPVLTKTCIRQFEGLDEADDVLVNSFRDFEPKEAKYMELRWRAKMIGPTLPSFYLDDDRLPSNKSYGFNLFSGDAPCMDWLDKQSISSVVLVSYGTVSNYDTSQLEELGNGLCNSGKPFIWVVRSNEAHKLTEELKMKCEKIGLIVSWCPQLEVLAHKAIGCFVTHCGWNSTLEAVASGVPLVGIPDWADQPTISKYVESVWDMGVRVRKRENGFIWSRDIKSCIREVMNGERKDEYKRNAMKWMQKAKEAMRDGGSSDIHIVEFAAKYK*
>AVESA.00010b.r2.6AG1068640.1
MEAKQSRDMETSGDEQSQHGGTHVLLVPLPAQGHTNPVLEFGRRLAYHGLRPTIVLTRFVLSTGPPPGAPFRVAAISDGFDDGGMGSCEDPVEYCRKAELVGSETLAQVISAETRAGRTPSVVVYDPHMPWAGRVARAAGLPTAAFMSQSCAVDLLYGEAWAGHAPLPMSDGAALRRRGVVSVDLGPEDLSPFLVLPELYPKYLDVSIRQFEDLGEVDDVLVNSFRDLEPQEAAYMASRWRAKTVGPTLPSFFLDDDRLPSNRAYGVNFFSSDDVPCMAWLDQQPLCSVVLASYGTVYSMDAAELDELGNGLCDSGKPFLWVVRPSEAQKISQELHDRCKEKGIIVPWCPQLEVLAHKAIGCFLTHCGWNSTTEAIAAGVPMVAMPRSADQPTNAKYVESAWEIGVRMRANKKGLVIRAEVEGCIRKVMDGERKDEYRTNAEKLMKMAKEAMQEGGSSNRNITEFVAKYLSC*
>AVESA.00010b.r2.6AG1068650.1
METTSTVTGAVTVTTSASVSHGGGGDGGASVFFLPFPGAQGHTNPMLQFGRRLAYHGLRPTLVVTRYVLSTADAPPGDPFRVAAISDGFDAGGMASCPDYADYVSRMEAVGSETLRELLLSEARAGRPVSVLVYDPHLPWALPVAREAGVATAAFFSQPCAVDVIYGEVWAGRMALPATDGRELVARGALSVELGPEDMPPFVAVPESQPVLTKTSIRQFEGLEEADDVLVNSFRDFEPKEAKYMELTWRAKMVGPTLPSFYLDDDRLPSNKSYGFNLFSGDAPCMDWLEKQSISSVVLVSYGTVSNYDTSQLEELGNGLCNSGKPFIWVVRSNEAHKLTEELKMKCEKIGLIVSWCPQLEVLAHKAIGCFVTHCGWNSTLEAVASGVPLVGIPDWADQPTISKYVESVWGMGVVRKGENGFIGSGDIESCIREVMDGERKDEYKRNAMKWMQKAKEAMREGGSSDIHIIEFAAKYK*
>AVESA.00010b.r2.4CG1255270.1
METALVTTRHLLATLPPPAAPFRVAAISDGFDAGGMAACPDFEEYVRRLAAAGSDTLEALIRSEASAGRPVRALVYDPHLPWAGRVARAASVPTAALFSQPCAVDVIYGEVYAGRVGLPVVDGSALGGLLSVELGPEDVPSFVAAPDSYRMFLDAVVGQFDGLEDADDVFVNSFHELERKEADYLASTWRFKTIGPTLPSFYLDDDRLPSNKTYGFNLFSSTAPCMAWLDSQPPCSVVFASYGTVADLEPTQLEEIGNGLCNSGKQFLWVVRSVDEHKLSEELRGKCKERGLIVSWCPQLEVLSHKATGCFLTHCGWNSTIEAITTGIPLLAMPQWTDQPTTAKYVESAWVIGVRVHRDKEGVVRKEEVERCIREVLDGVRKEEYKKSAYIWMKKAKEAMQEGGSSDKNIAEFAAKYASS*
>AVESA.00010b.r2.4CG1255890.1
MALPATDGRELVARGALSVELGPEDMPPFVAVPESEPVFTKTSIRQFDGLEEADDVLVNSFHDFEPKEAAYMELTWRAKMIGPTLPSFYLDDDRLPSNKSYGFNLFSGDAPCMDWLEKQIISSVVLVSYGTVSNYDTNQLEELGNGLCDSGKPFIWVVRSTEAHKLTEELKMKCEKKGLIVSWCPQLEILAHKAIAF*
>AVESA.00010b.r2.4CG1260040.1
MEPILPNEPLAKTTGKYPRNPDETETSMESVPAADASSSGGGANVLLLPIPGAQGHTNPMLQFGRRLASHGMRPTLVATRYVLSTTPPPGDPFRVAAISDGFDAGGLASCADMAEYISSLEAAGSRTLRELLASEARAGRPARVLVYDPHMPWPPRVAREAGVPAAAFFSQPCAVNVVYGEVWAGRMALPATDGRALVERGVLGVELGPEDMPPFVAVPELKPEFLKTSIWQFEGLEDAVDVLVNSFSDIEPKEAKYMEKTWRAKMIGPSVPSFYLDDHHLPCNKSYGFNLFSGEEPCMDWMEKQSINSVVFVSYGTFSEYEASQLEELGSGLCSSGKPFLWVVRSSEACKLSDKLKEECKKNGLIVSWCPQLEVLAHKSIGCFVTHCGWNSTLEAIVNGVPLVGIPHWADQPTIAKYVQSLWGMGVRAQRGENGWVTREEIDRCIKEVMDGKMKDMYKRNAGKWMQKAKEAMQEGGNSDKNILEFVAKYS*
